# Supplementary material for: Analysis of the key ligand receptor CADM1_CADM1 in the regulation of thyroid cancer based on scRNA-seq and bulk RNA-seq data
Source: Front Endocrinol (Lausanne). 2022 Nov 29;13:969914. doi: 10.3389/fendo.2022.969914 (PMC9744787; doi:10.3389/fendo.2022.969914)
Supplement: Supplementary Figure 1 — scRNA−seq data processing. (A) The relationship between mitochondrial genes and UMI/mRNA quantity, the relationship between UMI and mRNA quantity; (B) The relationship between the mRNA/UMI/mitochondrial content/rRNA content of each sample before filtering; (C) The relationship between mRNA/UMI/mitochondrial content/rRNA content of each sample after filtering; (D) The sample distribution map of PCA dimensionality reduction and the anchor point map of PCA. [file DataSheet_1.zip › supplumentary meterial/Supplementary Table1.csv]

	logFC	p.value	FDR
CADM1_CADM1	0.0603	0.0473	0.7568
MDK_SDC2	0.0424	0.0529	0.7935
PTPRM_PTPRM	0.0495	0.0531	0.7935
FN1_ITGAV	0.081	0.063	0.819
FN1_SDC4	0.0833	0.0727	0.8724
FN1_ITGB1	0.0738	0.0891	0.9801
MDK_SDC4	0.0549	0.0955	0.9801
APP_CD74	0.0018	0.894	1
CD99_CD99	-0.0259	0.1224	1
CDH1_CDH1	0.0179	0.302	1
FN1_CD44	0.0502	0.2136	1
FN1_ITGA3	0.073	0.1128	1
MDK_NCL	0.0232	0.2927	1
MIF_CD44	-0.0139	0.3831	1
MIF_CD74	-0.0122	0.4823	1
OCLN_OCLN	0.0654	0.1705	1
