# Supplementary material for: Analysis of the key ligand receptor CADM1_CADM1 in the regulation of thyroid cancer based on scRNA-seq and bulk RNA-seq data
Source: Front Endocrinol (Lausanne). 2022 Nov 29;13:969914. doi: 10.3389/fendo.2022.969914 (PMC9744787; doi:10.3389/fendo.2022.969914)
Supplement: Supplementary Figure 1 — scRNA−seq data processing. (A) The relationship between mitochondrial genes and UMI/mRNA quantity, the relationship between UMI and mRNA quantity; (B) The relationship between the mRNA/UMI/mitochondrial content/rRNA content of each sample before filtering; (C) The relationship between mRNA/UMI/mitochondrial content/rRNA content of each sample after filtering; (D) The sample distribution map of PCA dimensionality reduction and the anchor point map of PCA. [file DataSheet_1.zip › supplumentary meterial/Supplementary Table2.csv]

	p.value	HR	Low 95%CI	High 95%CI
APP_CD74	0.752353912492788	1.03702711540277	0.827388643280245	1.2997824502606
CADM1_CADM1	0.0308662567000729	0.855253930525382	0.742069056545931	0.985702448076463
CD99_CD99	0.665010419998278	0.949984618101678	0.753099880343509	1.19834141285237
CDH1_CDH1	0.85943511934078	1.01814715776262	0.834387821885708	1.24237627595923
FN1_CD44	0.134941054336349	1.08789245883296	0.974132489754177	1.21493740783072
FN1_ITGA3	0.175436740751666	1.06371245716411	0.97279675168947	1.16312496887048
FN1_ITGAV	0.196000282008489	1.06540296762273	0.967851212390639	1.17278716902737
FN1_ITGB1	0.31279895805832	1.0505075132289	0.954655699438879	1.15598328905282
FN1_SDC4	0.287633621215911	1.04600527955503	0.962782774374385	1.13642150023712
MDK_NCL	0.994472112536943	0.999411595875161	0.846119873377277	1.18047521326138
MDK_SDC2	0.194917894824032	0.914593870489249	0.799099194971966	1.04678111703748
MDK_SDC4	0.875791910463854	1.00898658955909	0.901914428733107	1.12876998690453
MIF_CD44	0.408105771627392	1.1283411339443	0.847604155264865	1.50206167188134
MIF_CD74	0.298406668382447	1.11764396892819	0.9062731057334	1.37831304203901
OCLN_OCLN	0.352870402682356	1.07952613763899	0.918590598674101	1.26865731428981
PTPRM_PTPRM	0.890053052345049	1.01225780397515	0.851671197128799	1.20312377025665
