# Supplementary material for: Analysis of the key ligand receptor CADM1_CADM1 in the regulation of thyroid cancer based on scRNA-seq and bulk RNA-seq data
Source: Front Endocrinol (Lausanne). 2022 Nov 29;13:969914. doi: 10.3389/fendo.2022.969914 (PMC9744787; doi:10.3389/fendo.2022.969914)
Supplement: Supplementary Figure 1 — scRNA−seq data processing. (A) The relationship between mitochondrial genes and UMI/mRNA quantity, the relationship between UMI and mRNA quantity; (B) The relationship between the mRNA/UMI/mitochondrial content/rRNA content of each sample before filtering; (C) The relationship between mRNA/UMI/mitochondrial content/rRNA content of each sample after filtering; (D) The sample distribution map of PCA dimensionality reduction and the anchor point map of PCA. [file DataSheet_1.zip › supplumentary meterial/Supplementary Table3.csv]

logFC	AveExpr	t	P.Value	adj.P.Val	B
RELN	-1.962599108	0.56131459	-26.96040618	2.73E-102	6.96E-98	222.5106517
UGT2B11	-1.244717332	0.33219278	-26.88805542	6.30E-102	8.03E-98	221.6808174
GRIA1	-0.229926588	0.045855358	-26.83450748	1.17E-101	9.94E-98	221.0664271
LINC01834	-1.256219823	0.227515555	-25.96966413	2.63E-97	1.68E-93	211.1197624
KCNA1	-1.287478071	0.253169601	-25.11810965	5.26E-93	2.68E-89	201.2884651
ABCA9	-1.663597699	0.691588272	-24.59616528	2.30E-90	9.78E-87	195.2483858
IGSF10	-1.377408923	0.450202415	-23.92418797	5.86E-87	2.13E-83	187.4609895
RPS6KA5	-1.01462704	0.799986905	-23.89441888	8.30E-87	2.44E-83	187.1157927
RNVU1-6	-2.342703685	0.579058846	-23.8912373	8.61E-87	2.44E-83	187.0788989
TFF2	-2.617636188	0.732629718	-22.32364634	7.69E-79	1.96E-75	168.8957382
RYR2	-2.550715589	1.09123894	-22.11083893	9.21E-78	2.13E-74	166.4289863
FAM180B	-2.690951629	0.959381726	-21.89378249	1.16E-76	2.46E-73	163.9141341
TSPAN19	-0.645492832	0.154071314	-21.54536809	6.72E-75	1.32E-71	159.8804293
MMRN1	-3.134102237	1.96575804	-21.36716516	5.35E-74	9.74E-71	157.8190899
RNU5F-1	-2.668867725	0.926538572	-21.35070996	6.48E-74	1.10E-70	157.6288147
LYVE1	-2.897130804	2.060624586	-21.33802064	7.51E-74	1.20E-70	157.4820935
VIT	-1.822468747	0.560472508	-21.26894895	1.68E-73	2.51E-70	156.6835752
CDHR3	-1.412833741	1.021570699	-21.21034652	3.32E-73	4.70E-70	156.0062638
ADH1C	-1.143011323	0.408844524	-21.20098891	3.70E-73	4.96E-70	155.8981263
AADACP1	-2.031499503	0.75315052	-21.19291648	4.06E-73	5.18E-70	155.8048438
ADH1B	-2.946573656	1.147413931	-21.17982076	4.73E-73	5.74E-70	155.6535206
GPC3	-3.165566536	1.6715891	-21.1038438	1.14E-72	1.33E-69	154.775763
EYA1	-0.755325343	0.256521804	-20.98085456	4.78E-72	5.30E-69	153.3555095
RASSF9	-2.054689304	1.367751373	-20.93090816	8.54E-72	9.07E-69	152.7789732
PID1	-2.205818888	1.40920499	-20.76509394	5.86E-71	5.97E-68	150.8659904
DDX25	-1.283118037	0.726146939	-20.71810352	1.01E-70	9.91E-68	150.3241662
TCEAL5	-2.722551468	1.167381447	-20.60311916	3.84E-70	3.62E-67	148.9989249
RNU11	-2.197100536	0.690602726	-20.55066991	7.05E-70	6.42E-67	148.3947127
KLHL4	-1.009983764	0.476443922	-20.44469742	2.41E-69	2.12E-66	147.1744871
LOC105370105	-0.570794204	0.255283831	-20.40684775	3.73E-69	3.17E-66	146.7388558
LRP1B	-2.612426335	0.948403094	-20.33197211	8.89E-69	7.31E-66	145.8773782
STAB2	-0.998436659	0.284263489	-20.30023317	1.28E-68	1.02E-65	145.5123322
LRRN4CL	-1.810914205	0.742989503	-20.27307309	1.76E-68	1.36E-65	145.2000101
NRXN1	-0.220613994	0.050366882	-20.19871343	4.15E-68	3.11E-65	144.3452142
LOC642484	-1.641481036	0.676518021	-20.08952364	1.47E-67	1.07E-64	143.0908189
LINC01532	-0.417648157	0.116885869	-20.04759931	2.38E-67	1.66E-64	142.6094401
MYH15	-0.561404414	0.17988766	-20.04667209	2.41E-67	1.66E-64	142.5987952
LNCNEF	-2.498128901	0.889296502	-19.81271822	3.59E-66	2.41E-63	139.91528
TFF1	-2.418576658	0.781620578	-19.80703651	3.83E-66	2.50E-63	139.8501692
LINC02308	-1.24927213	0.42713928	-19.75306053	7.14E-66	4.55E-63	139.2317668
MPPED2-AS1	-2.382935234	0.913839516	-19.73576438	8.72E-66	5.42E-63	139.0336616
DLG2	-2.366426441	1.442577702	-19.65275082	2.27E-65	1.38E-62	138.083239
F10	-1.920704035	1.400138346	-19.64684844	2.43E-65	1.44E-62	138.0156875
KCTD16	-1.266151655	0.392211368	-19.46829555	1.90E-64	1.10E-61	135.9738015
SNORD3B-2	-1.05419098	0.260050536	-19.34902967	7.48E-64	4.23E-61	134.6117068
SLC17A7	-0.833017497	0.495060434	-19.3332182	8.96E-64	4.97E-61	134.4312413
GSTM5	-1.599918716	0.861533252	-19.31432096	1.11E-63	6.04E-61	134.2155913
TMEM174	-0.51276411	0.112293714	-19.30215518	1.28E-63	6.80E-61	134.0767791
LINC01354	-1.194236826	0.574585644	-19.2730243	1.79E-63	9.31E-61	133.7444589
SERINC2	1.670843668	6.941396478	19.19936363	4.17E-63	2.12E-60	132.904564
PLA2R1	-3.249315505	3.16293671	-19.18719798	4.79E-63	2.39E-60	132.7659062
MASP1	-0.687831858	0.238831563	-19.13854407	8.37E-63	4.10E-60	132.2115403
RNU5D-1	-1.695099884	0.506430323	-19.11521266	1.09E-62	5.26E-60	131.9457956
SNORD3A	-1.386927029	0.402164882	-19.10185971	1.28E-62	6.02E-60	131.7937334
LINC01697	-0.183602067	0.042549698	-19.08979991	1.46E-62	6.78E-60	131.6564152
ATP2C2	-2.489250764	1.5881953	-19.06843964	1.87E-62	8.41E-60	131.4132386
SCARA5	-3.158361659	1.23210365	-19.06792546	1.88E-62	8.41E-60	131.4073856
ACKR2	-0.990819944	0.697011593	-19.00151925	4.02E-62	1.77E-59	130.6517255
CNTN5	-1.770965819	0.716685903	-18.96672566	5.99E-62	2.55E-59	130.2560041
GPM6A	-2.49342792	1.569668421	-18.96653404	6.01E-62	2.55E-59	130.2538252
LOC101928847	-1.11056791	0.446816837	-18.95718867	6.69E-62	2.79E-59	130.1475613
C6	-0.979806202	0.329632804	-18.88922623	1.45E-61	5.98E-59	129.3750941
SRARP	-1.292521102	0.391149552	-18.87983118	1.62E-61	6.55E-59	129.2683533
ZNF804B	-2.775203974	0.97018667	-18.83383412	2.74E-61	1.09E-58	128.7459193
IPCEF1	-3.590163083	2.568107826	-18.82968253	2.87E-61	1.13E-58	128.6987785
KCNIP4	-1.842773774	1.628107599	-18.76740663	5.86E-61	2.26E-58	127.9919015
GLI1	-1.080078571	0.510172566	-18.63601768	2.62E-60	9.98E-58	126.5021623
SYT9	-1.340423162	0.674306639	-18.48316675	1.50E-59	5.61E-57	124.771939
LINC01695	-0.145201111	0.044594116	-18.48004604	1.55E-59	5.73E-57	124.7366464
CFAP299	-0.35342609	0.155517061	-18.47604109	1.62E-59	5.91E-57	124.6913558
LINC01539	-1.229668875	0.511899388	-18.47045684	1.73E-59	6.21E-57	124.6282092
ANKS1B	-1.359145218	1.056049583	-18.45716016	2.01E-59	7.12E-57	124.4778679
AOX1	-2.945853723	1.620099489	-18.36612729	5.67E-59	1.98E-56	123.449248
MAPK4	-2.807847519	1.344651748	-18.32825537	8.72E-59	3.00E-56	123.0216605
RNU1-1	-0.726392208	0.126661707	-18.32034254	9.54E-59	3.24E-56	122.9323476
C9orf92	-1.334074599	0.613244272	-18.26770796	1.73E-58	5.81E-56	122.3384852
PBX4	-2.326604583	2.807985099	-18.26534518	1.78E-58	5.90E-56	122.311836
C8orf88	-2.250402652	2.041921099	-18.25674702	1.96E-58	6.42E-56	122.2148662
GPR142	-1.031244443	0.304997951	-18.14823133	6.73E-58	2.17E-55	120.9919633
KLHDC8A	3.898886549	4.502681617	18.13665676	7.67E-58	2.44E-55	120.8616284
PTP4A3	1.76918341	5.553915165	18.1319649	8.09E-58	2.54E-55	120.8088017
ETV4	3.038655152	4.847831985	18.0630503	1.77E-57	5.49E-55	120.0332606
SLC6A15	-0.579990661	0.107681831	-18.05617734	1.91E-57	5.86E-55	119.9559543
PAPSS2	-2.713747615	3.202321062	-18.00902234	3.25E-57	9.87E-55	119.4257565
METTL7B	3.663428259	6.252892522	18.00713956	3.32E-57	9.97E-55	119.4045942
DPP6	-3.285501065	1.51560887	-17.98660564	4.19E-57	1.24E-54	119.1738301
RNU5A-1	-1.749172774	0.705845524	-17.9364549	7.39E-57	2.17E-54	118.6105039
MYOC	-3.336244763	1.267003143	-17.85281171	1.90E-56	5.51E-54	117.6718556
AKR1E2	-1.58849937	1.136420003	-17.84925397	1.98E-56	5.67E-54	117.6319554
ODAM	-2.45707586	0.937861473	-17.81856924	2.80E-56	7.93E-54	117.2879093
FGF10	-1.216584315	0.349085643	-17.79355602	3.71E-56	1.04E-53	117.0075672
TBX22	-1.786117947	0.707335052	-17.75202556	5.93E-56	1.64E-53	116.5423304
LIPH	4.359227224	4.681024803	17.7496196	6.09E-56	1.67E-53	116.5153869
DBX2	-0.290796536	0.078320013	-17.72609928	7.94E-56	2.15E-53	116.2520409
RNVU1-11	-0.941791261	0.190794336	-17.70249387	1.04E-55	2.78E-53	115.9878348
BBC3	1.730050619	3.786937363	17.60715162	3.03E-55	8.05E-53	114.9216614
RADIL	-1.418754448	0.831780431	-17.5478894	5.90E-55	1.55E-52	114.2597388
DCDC1	-0.601622213	0.373661733	-17.53579682	6.76E-55	1.76E-52	114.1247467
NOL4	-1.673985899	0.675472413	-17.50059973	1.00E-54	2.59E-52	113.7319795
LINC01785	-0.688398988	0.14029173	-17.47362868	1.36E-54	3.46E-52	113.4311544
PHLDA3	1.71962325	6.024851496	17.45822859	1.62E-54	4.08E-52	113.2594451
RASSF6	-2.110717333	1.209607787	-17.45399627	1.69E-54	4.23E-52	113.2122626
DPT	-4.679011215	3.107565911	-17.37276715	4.21E-54	1.04E-51	112.3073286
RNU6-2	-1.634287806	0.678106071	-17.36649697	4.52E-54	1.11E-51	112.2375248
EPHA6	-0.745019231	0.409335736	-17.36163024	4.78E-54	1.16E-51	112.1833502
ART4	-1.429817055	0.803380665	-17.27441745	1.27E-53	3.05E-51	111.2132624
LINC02158	-0.887265273	0.580876197	-17.26518145	1.41E-53	3.35E-51	111.1106102
C1QTNF7	-1.561739618	0.984928536	-17.21170541	2.56E-53	6.03E-51	110.5165704
RNU1-2	-0.819329315	0.196560937	-17.17705093	3.77E-53	8.81E-51	110.1318967
AGPAT4	-1.495107553	1.479782119	-17.15176195	5.00E-53	1.16E-50	109.8513257
SOX5	-0.972537228	0.743392342	-17.14807293	5.21E-53	1.20E-50	109.8104077
OSR1	-1.330662857	0.689202319	-17.11123794	7.85E-53	1.79E-50	109.4019821
LOC100507477	-1.101450021	0.715218743	-17.06667151	1.29E-52	2.91E-50	108.908179
SBSPON	-1.61130424	1.269365353	-17.05413117	1.49E-52	3.32E-50	108.7692993
SRCIN1	1.969806936	2.476539645	17.04451237	1.65E-52	3.66E-50	108.6627953
TPPP	-2.28494089	2.842420267	-17.01055776	2.41E-52	5.30E-50	108.2869778
GOLT1A	3.060415455	4.360109586	16.95002352	4.74E-52	1.03E-49	107.6175332
CHRDL1	-3.70393534	2.221365812	-16.93595416	5.54E-52	1.19E-49	107.462045
CFD	-2.494940673	4.671880002	-16.93584669	5.55E-52	1.19E-49	107.4608575
EPHA5	-1.340220364	0.418567896	-16.90683605	7.66E-52	1.63E-49	107.1403704
RORB	-0.800427289	0.386563784	-16.89772841	8.47E-52	1.78E-49	107.0397911
HTR1E	-1.052815222	0.36536496	-16.88978187	9.26E-52	1.93E-49	106.9520479
EPHA5-AS1	-1.266154098	0.379721278	-16.85606277	1.35E-51	2.79E-49	106.579874
AGR3	-2.486739611	1.204957551	-16.83594687	1.68E-51	3.46E-49	106.357955
TNNT3	-1.555857796	0.682412958	-16.81996684	2.01E-51	4.10E-49	106.1817216
GHR	-1.528548579	1.443026548	-16.78926941	2.83E-51	5.72E-49	105.8433265
LINC01905	-0.436255944	0.124151224	-16.77348542	3.37E-51	6.76E-49	105.6694061
NPC2	2.210051261	10.75982257	16.75783221	4.01E-51	7.97E-49	105.4969774
TNP1	-1.077979885	0.351761861	-16.75280607	4.24E-51	8.37E-49	105.4416225
ANK2	-2.179002543	1.59098493	-16.74930922	4.40E-51	8.63E-49	105.4031134
SLC6A3	-1.048158769	0.449164524	-16.73916293	4.93E-51	9.58E-49	105.2913917
ART5	-1.57333872	1.095679205	-16.72242583	5.93E-51	1.15E-48	105.1071447
LOC102724804	-0.662036007	0.211043992	-16.70963635	6.83E-51	1.31E-48	104.9663937
C6orf118	-0.579902158	0.195955924	-16.69708957	7.85E-51	1.49E-48	104.828347
PIK3C2G	-0.098126705	0.021716081	-16.68371845	9.11E-51	1.72E-48	104.6812668
GFRA1	-1.706069326	0.877369215	-16.65135192	1.30E-50	2.44E-48	104.325396
EPHA3	-2.15819932	2.481842698	-16.64702314	1.37E-50	2.54E-48	104.2778178
FBXW10	-0.553888302	0.248603454	-16.62627522	1.72E-50	3.18E-48	104.0498297
ABCA10	-0.822431888	0.605944074	-16.60069913	2.28E-50	4.18E-48	103.7689137
SLC5A5	-4.022471909	1.589491197	-16.59955533	2.31E-50	4.21E-48	103.756354
SLC1A7	-0.674482999	0.274754052	-16.57707727	2.96E-50	5.36E-48	103.5095865
SEC14L3	-0.988382389	0.270521041	-16.52275957	5.40E-50	9.69E-48	102.9137288
MLNR	-1.001270418	0.393807215	-16.5080597	6.35E-50	1.13E-47	102.7525833
ST7-AS1	-1.480470206	2.461318391	-16.50505831	6.56E-50	1.16E-47	102.7196868
LPP-AS2	-1.018114937	1.22407656	-16.48817498	7.91E-50	1.39E-47	102.5346748
SH2D6	-1.659085511	0.928091067	-16.43994158	1.35E-49	2.35E-47	102.0064654
ADGRV1	-1.670676702	0.959642576	-16.40533467	1.97E-49	3.42E-47	101.6277984
RNU5B-1	-1.265433819	0.410694347	-16.3753803	2.74E-49	4.72E-47	101.3002548
PLCH1	-2.227995538	1.791510632	-16.34323898	3.90E-49	6.68E-47	100.9490214
EPHB1	-2.096062206	2.22375168	-16.34248609	3.94E-49	6.69E-47	100.9407968
CDH16	-4.422313859	2.798911971	-16.31223689	5.49E-49	9.26E-47	100.6104583
P4HA2	1.645626981	4.813239436	16.27089677	8.65E-49	1.45E-46	100.1593372
RNVU1-15	-1.566147322	1.101407749	-16.23681246	1.26E-48	2.09E-46	99.78768899
LAYN	-2.073827508	3.296208865	-16.22533792	1.43E-48	2.36E-46	99.66263319
GALE	2.539579935	5.305373174	16.17824364	2.39E-48	3.93E-46	99.14969368
FTCDNL1	-1.576063628	2.261156553	-16.17448592	2.49E-48	4.07E-46	99.10878769
SERPINA5	-1.519263925	0.519948927	-16.16637989	2.72E-48	4.42E-46	99.02055801
LRRIQ1	-0.97005487	0.887417092	-16.15191529	3.19E-48	5.14E-46	98.86315694
CECR2	-1.222318229	0.610219383	-16.12815218	4.14E-48	6.63E-46	98.60467785
TFCP2L1	-3.480368157	3.044169732	-16.12008332	4.52E-48	7.20E-46	98.51694047
SNORD3B-1	-1.222246419	0.354275567	-16.11208351	4.93E-48	7.81E-46	98.42996903
LRIG1	-1.635145365	4.195030011	-16.09785466	5.77E-48	9.07E-46	98.27531498
C11orf74	-2.07061052	4.886608774	-16.09588853	5.89E-48	9.21E-46	98.25394881
SLC25A33	-1.466974118	2.551448284	-16.07279719	7.58E-48	1.18E-45	98.00308082
RNVU1-4	-1.623728845	0.926859141	-16.0535283	9.36E-48	1.45E-45	97.79383783
ASXL3	-1.253605157	0.557708733	-16.04502197	1.03E-47	1.58E-45	97.70149481
LGI1	-0.10486073	0.036643786	-16.03486936	1.15E-47	1.75E-45	97.59130286
TFF3	-5.922499102	5.838956754	-16.02868052	1.23E-47	1.86E-45	97.5241441
KLK2	-1.639123184	0.752741617	-16.02517875	1.28E-47	1.92E-45	97.48614842
IGFBPL1	-3.183193646	2.295049122	-16.02219359	1.32E-47	1.98E-45	97.45376046
PTPRQ	-1.154659802	0.484638008	-16.01864935	1.37E-47	2.04E-45	97.41530947
LINC02028	-0.819236568	0.548178903	-16.00875837	1.53E-47	2.26E-45	97.30801951
CLMN	-1.561055492	1.722024718	-15.98978527	1.88E-47	2.77E-45	97.10227979
RNU4ATAC	-2.379831705	1.306563084	-15.95819527	2.65E-47	3.88E-45	96.75991887
OCA2	-2.722527666	1.611796412	-15.94284652	3.14E-47	4.57E-45	96.59366239
ZFPM2	-1.912485079	1.830236411	-15.933856	3.46E-47	5.01E-45	96.49630442
TMEM171	-2.627427622	3.918570848	-15.90106338	4.94E-47	7.12E-45	96.14136279
KLHL33	-0.397470289	0.1894607	-15.88698354	5.76E-47	8.25E-45	95.98904614
SYP	-0.878055636	1.089429911	-15.88584693	5.84E-47	8.31E-45	95.97675239
TMEM202-AS1	-0.584540001	0.836090427	-15.88284502	6.03E-47	8.50E-45	95.94428466
PRR36	2.282950786	3.525419876	15.88273936	6.04E-47	8.50E-45	95.94314195
RADX	-1.127455135	1.744097502	-15.87979884	6.23E-47	8.73E-45	95.91134045
SAMD1	0.99854406	5.818173824	15.84947804	8.67E-47	1.20E-44	95.58354867
LMOD1	-2.68147147	4.318208885	-15.84946789	8.67E-47	1.20E-44	95.58343895
TFPI	-1.393672419	1.930666912	-15.82836898	1.09E-46	1.50E-44	95.35547799
LINC01140	-0.49842864	0.366152718	-15.82501842	1.13E-46	1.55E-44	95.31928743
ADAM33	-1.415875343	1.135341888	-15.81977181	1.20E-46	1.63E-44	95.26262257
HAP1	-1.643140889	1.026613114	-15.80371615	1.43E-46	1.93E-44	95.08925989
LRP4	3.537630845	5.457698418	15.79782471	1.52E-46	2.05E-44	95.02566265
CCDC81	-0.622921615	0.680414132	-15.79331396	1.60E-46	2.14E-44	94.97697574
GDF15	3.636070252	6.1026026	15.74821641	2.61E-46	3.48E-44	94.49049523
NLGN1	-0.545210246	0.212483345	-15.73143024	3.13E-46	4.15E-44	94.30954941
PROX1	-2.035338036	2.005447599	-15.69893824	4.45E-46	5.88E-44	93.95950703
RXRG	4.497247442	5.481854781	15.69429812	4.68E-46	6.15E-44	93.90954012
LOC105377267	-0.082201117	0.015745456	-15.65434324	7.22E-46	9.43E-44	93.4795171
OR2V1	-0.65167152	0.118389342	-15.64848702	7.69E-46	1.00E-43	93.41652287
FAM167A-AS1	-1.140033137	0.466463062	-15.62863331	9.54E-46	1.23E-43	93.20302616
ABCC6P2	1.405682213	2.21278671	15.60560581	1.22E-45	1.57E-43	92.95552825
LINC01589	-0.553048108	0.189341407	-15.60086941	1.29E-45	1.65E-43	92.90463883
MRO	-2.597729793	1.454033438	-15.59324721	1.40E-45	1.78E-43	92.82275572
IL20RA	-1.180973827	0.885336544	-15.59242862	1.41E-45	1.79E-43	92.81396278
CLUL1	-1.729982279	1.748370601	-15.58555096	1.52E-45	1.92E-43	92.74009263
FOXP2	-1.617953317	1.172610524	-15.58278321	1.57E-45	1.97E-43	92.7103688
GPR182	-0.701349605	0.306598382	-15.57342569	1.73E-45	2.16E-43	92.60989009
PLEKHN1	2.2536716	2.821629743	15.54682407	2.31E-45	2.87E-43	92.32437391
TMEM232	-0.830733055	0.957254443	-15.54011315	2.48E-45	3.07E-43	92.25237469
MATN2	-2.841926185	5.876169959	-15.5146596	3.27E-45	4.03E-43	91.97940037
PAPOLB	-0.093274742	0.02617955	-15.50816179	3.51E-45	4.30E-43	91.90974266
RNF150	-2.043310214	1.953172954	-15.49514756	4.04E-45	4.92E-43	91.77026136
CFAP61	-0.408485353	0.280307888	-15.48718728	4.40E-45	5.34E-43	91.6849685
NEK10	-0.300963029	0.205551907	-15.48664296	4.43E-45	5.34E-43	91.6791368
PMP2	-0.293329179	0.064533586	-15.47553556	4.99E-45	6.00E-43	91.5601529
MAFB	-1.97435108	5.569656583	-15.44663179	6.81E-45	8.15E-43	91.25068657
TUBA8	-0.413750679	0.280625025	-15.43098062	8.06E-45	9.60E-43	91.08320627
IDO2	-0.641597583	0.296657971	-15.42091024	8.99E-45	1.07E-42	90.97547983
SCG3	-0.813491633	0.426606027	-15.41538961	9.54E-45	1.13E-42	90.91643531
TBC1D4	-2.050661056	4.139395504	-15.41110777	9.99E-45	1.17E-42	90.87064558
NECAB1	-1.471136288	1.275603062	-15.40606447	1.05E-44	1.23E-42	90.81671918
SLC6A16	-1.010180836	0.817986783	-15.40039084	1.12E-44	1.30E-42	90.75606118
DGKI	-2.753281486	2.192519678	-15.35700257	1.79E-44	2.07E-42	90.2924758
PGPEP1L	-0.249408776	0.106053821	-15.34776952	1.98E-44	2.28E-42	90.19389075
NMNAT3	-1.265723163	2.451388302	-15.3186097	2.70E-44	3.10E-42	89.88269216
FMO2	-1.758513214	1.254830767	-15.31077688	2.94E-44	3.36E-42	89.7991386
TRIM47	1.366515977	5.12933991	15.30551647	3.11E-44	3.54E-42	89.7430348
PTCHD4	2.286288828	3.212335263	15.2929672	3.56E-44	4.03E-42	89.60922377
GDF10	-2.735991784	1.461013643	-15.29064815	3.65E-44	4.11E-42	89.58450082
NAMA	-0.200908974	0.103061926	-15.28999479	3.67E-44	4.13E-42	89.57753576
ABR	1.239182964	4.807149119	15.28435495	3.90E-44	4.36E-42	89.51741774
STK32A	2.309357187	4.360600732	15.28398536	3.92E-44	4.36E-42	89.51347843
ABCA6	-0.901889149	0.642896359	-15.23644385	6.53E-44	7.23E-42	89.00706357
PDLIM3	-2.208914765	2.483838267	-15.22592624	7.31E-44	8.06E-42	88.89511425
PKDREJ	-0.222817939	0.164694762	-15.22389403	7.47E-44	8.20E-42	88.87348695
RTP3	-0.557818957	0.267474594	-15.22241102	7.59E-44	8.30E-42	88.85770514
E2F1	1.634527463	3.402780137	15.21914702	7.86E-44	8.56E-42	88.82297268
CDH3	3.311208611	5.07607901	15.20893798	8.77E-44	9.51E-42	88.71435655
LINC01807	-0.162868284	0.031349641	-15.19675594	9.99E-44	1.08E-41	88.58478757
CSGALNACT1	-2.212780924	4.869858035	-15.18518815	1.13E-43	1.22E-41	88.4617904
FOXD3	-0.157437308	0.0383624	-15.15598986	1.55E-43	1.65E-41	88.15150013
TMEM253	-0.987869463	0.665924254	-15.15230348	1.61E-43	1.71E-41	88.11234209
LINC02532	-0.381595719	0.232574519	-15.13528408	1.93E-43	2.04E-41	87.93160572
DIRAS2	-1.828971211	1.230764186	-15.13514461	1.93E-43	2.04E-41	87.93012499
NWD1	-1.574818592	0.806186828	-15.11482411	2.40E-43	2.53E-41	87.71444131
CCSER1	-0.737604865	0.647262208	-15.10376757	2.70E-43	2.83E-41	87.59713544
DNAH7	-0.873511298	0.89107296	-15.10215803	2.75E-43	2.87E-41	87.58006176
ZPBP	-0.349463693	0.205944091	-15.10122369	2.78E-43	2.89E-41	87.57015071
PLSCR4	-1.642109377	4.150772446	-15.0649232	4.09E-43	4.24E-41	87.18528788
STXBP5L	-2.251462599	1.207306399	-15.06400063	4.13E-43	4.26E-41	87.17551159
LOC101927560	-0.530946234	0.547613884	-15.04284412	5.18E-43	5.30E-41	86.95138731
LINC01725	-0.530946234	0.547613884	-15.04284412	5.18E-43	5.30E-41	86.95138731
CYP8B1	-0.214474924	0.109439434	-15.0388546	5.40E-43	5.51E-41	86.90913825
CTH	-1.533393642	2.631805273	-15.01825283	6.73E-43	6.83E-41	86.69103835
SLITRK5	-1.302867515	0.479636706	-15.01483383	6.98E-43	7.06E-41	86.65485511
PDE11A	-1.021250278	0.663480039	-15.01282186	7.13E-43	7.18E-41	86.63356402
SLC35F4	-0.772494077	0.285668336	-14.97263655	1.09E-42	1.10E-40	86.20856118
NUGGC	-2.081071072	1.320484004	-14.96908678	1.14E-42	1.14E-40	86.17104121
BRINP3	-0.8655435	0.486692358	-14.96823209	1.15E-42	1.14E-40	86.16200791
RGS8	-2.783500925	1.217655318	-14.93916479	1.56E-42	1.55E-40	85.85492095
LRATD1	1.963608372	3.277436678	14.9353679	1.63E-42	1.61E-40	85.8148263
HDAC4	-1.119440038	2.244387124	-14.92259517	1.86E-42	1.83E-40	85.67997902
LRRC7	-1.037052626	0.732293121	-14.91046261	2.12E-42	2.08E-40	85.55193474
LINGO2	-2.060479037	0.983786401	-14.8878203	2.70E-42	2.63E-40	85.31308922
CCDC146	-1.852803745	3.075193249	-14.88320484	2.83E-42	2.76E-40	85.26442098
UPK3A	-2.231513403	1.117616151	-14.87794401	3.00E-42	2.90E-40	85.20895534
ATP2B1-AS1	-1.149807105	1.666510699	-14.84226773	4.37E-42	4.22E-40	84.83303214
FAM124A	-1.40742693	1.207536415	-14.82988364	4.99E-42	4.80E-40	84.70262889
TLE4	-1.625858685	2.33483358	-14.81172775	6.05E-42	5.79E-40	84.51153213
SVEP1	-1.56623428	1.104212946	-14.81001216	6.16E-42	5.88E-40	84.49348017
CCL21	-5.784743449	4.182233156	-14.80007054	6.84E-42	6.51E-40	84.38888829
RBM24	-1.082017074	0.643785427	-14.79525681	7.20E-42	6.82E-40	84.33825566
WSCD2	-3.764680354	2.308138099	-14.77861565	8.59E-42	8.11E-40	84.16327125
SHROOM4	2.105700554	4.051079738	14.76739078	9.67E-42	9.10E-40	84.04528709
LINC01361	-0.412241267	0.221214011	-14.76047663	1.04E-41	9.75E-40	83.97263174
MPPED2	-2.837759428	2.281664272	-14.74560296	1.22E-41	1.14E-39	83.81638513
PRR15	4.820337966	5.913884212	14.72556737	1.51E-41	1.40E-39	83.60601916
C2orf73	-0.910347003	0.763390574	-14.72538272	1.51E-41	1.40E-39	83.60408096
LNCTAM34A	1.137775159	2.637463036	14.65500365	3.17E-41	2.93E-39	82.8661031
ADAM22	-1.413573408	1.349679241	-14.65202229	3.28E-41	3.01E-39	82.83487477
LOC101928731	-0.362108631	0.211743563	-14.646315	3.48E-41	3.19E-39	82.77510145
SMOC2	-2.921069236	4.32813533	-14.6434576	3.59E-41	3.27E-39	82.74517923
CWH43	-3.09113941	2.141521541	-14.63592909	3.88E-41	3.53E-39	82.66635395
LOC105379030	-0.642193465	0.203648472	-14.62037175	4.57E-41	4.15E-39	82.50352044
CFAP221	-0.96230875	0.929726795	-14.58438286	6.68E-41	6.04E-39	82.12712451
TLE1	-1.425157148	3.723366223	-14.57277298	7.55E-41	6.80E-39	82.00578666
CFAP47	-0.454104298	0.161697959	-14.5682557	7.92E-41	7.11E-39	81.95858675
PI16	-3.259281788	2.402844534	-14.56219531	8.44E-41	7.55E-39	81.89527328
FAHD2A	-1.210660971	3.832053271	-14.5456038	1.01E-40	8.96E-39	81.72199917
GABRB2	3.869837019	3.742542744	14.52386558	1.26E-40	1.12E-38	81.49510589
ADGRA3	-1.601379338	3.773691575	-14.51469458	1.39E-40	1.23E-38	81.39942792
DNAAF1	-1.409673471	1.06748139	-14.50344509	1.57E-40	1.38E-38	81.28210203
SLC22A31	4.46507933	4.489131824	14.49468128	1.72E-40	1.51E-38	81.19072809
CLCNKB	-2.478833816	2.827264433	-14.48308906	1.94E-40	1.70E-38	81.06990167
GLT8D2	-2.45055709	3.366543936	-14.47634554	2.08E-40	1.82E-38	80.99963311
PAX6	-0.313854401	0.438818172	-14.47608654	2.09E-40	1.82E-38	80.99693456
RHAG	-0.081282414	0.018263984	-14.46190732	2.42E-40	2.10E-38	80.84923318
ACACB	-1.541152617	2.904248837	-14.45902533	2.50E-40	2.16E-38	80.81922002
ACSM2A	-0.117555518	0.040826501	-14.45343386	2.65E-40	2.28E-38	80.76099776
SCN1B	1.809700016	3.673485625	14.45084878	2.72E-40	2.33E-38	80.73408354
LIFR	-2.344817113	3.306106956	-14.45015342	2.74E-40	2.34E-38	80.72684422
WNT11	-2.030243817	1.518902937	-14.44724201	2.82E-40	2.41E-38	80.69653555
RPS6KA6	-1.581255287	2.545454821	-14.43954548	3.06E-40	2.60E-38	80.6164255
ENO4	-0.681663637	0.689463729	-14.42537328	3.55E-40	3.01E-38	80.46896229
TPRG1-AS1	-1.060577886	0.657747352	-14.40570822	4.37E-40	3.68E-38	80.26445187
GARNL3	-1.071601379	1.625047929	-14.38903737	5.20E-40	4.37E-38	80.09117744
PALM2	-0.396368797	0.218829997	-14.38396655	5.48E-40	4.60E-38	80.03848987
TDGF1	-0.722904784	0.396034203	-14.37566616	5.98E-40	5.00E-38	79.95226369
NPDC1	1.548834656	6.39046816	14.36501622	6.68E-40	5.57E-38	79.84166254
PAK3	-1.818062213	1.40430311	-14.36154259	6.93E-40	5.75E-38	79.80559639
DIO3OS	-0.613354319	0.280414767	-14.34720448	8.05E-40	6.66E-38	79.65676712
TNFRSF10C	1.839936197	3.671798998	14.33553949	9.10E-40	7.50E-38	79.5357339
LOC101926964	-0.186316741	0.073354868	-14.32872736	9.77E-40	8.03E-38	79.46507324
OGN	-2.793353808	1.87203784	-14.30943407	1.20E-39	9.79E-38	79.26503045
LINC00092	-1.908093861	2.047244633	-14.30831511	1.21E-39	9.88E-38	79.25343223
RERGL	-1.827470421	1.243778462	-14.29053546	1.46E-39	1.19E-37	79.06919765
ADORA1	2.133499358	4.505665522	14.28176187	1.60E-39	1.29E-37	78.97832296
CT75	-1.533977895	0.799666394	-14.28092083	1.61E-39	1.30E-37	78.96961295
TMC6	2.018435348	4.735574617	14.26194049	1.96E-39	1.58E-37	78.77311074
IQCH-AS1	-0.884766019	1.823721591	-14.24242724	2.40E-39	1.93E-37	78.57121473
DENND6A-DT	-0.102506149	0.053182971	-14.23624572	2.56E-39	2.06E-37	78.5072831
TEX47	-0.344564744	0.103383648	-14.23187022	2.68E-39	2.14E-37	78.46203773
RPL34-AS1	-0.355207327	0.308430166	-14.21833189	3.09E-39	2.46E-37	78.32208285
FXYD1	-0.872169225	0.692155818	-14.19861214	3.80E-39	3.01E-37	78.11833516
LINC02454	2.299995183	2.43536861	14.19768942	3.83E-39	3.03E-37	78.10880459
CFAP54	-0.600179144	0.458899819	-14.16920193	5.15E-39	4.07E-37	77.81470402
HMGA2	2.708039133	2.680946077	14.16786247	5.23E-39	4.11E-37	77.80088226
ZDHHC11B	-1.143918935	1.190554798	-14.14460392	6.66E-39	5.22E-37	77.56097569
FHDC1	-1.686776449	4.195129721	-14.14322599	6.75E-39	5.28E-37	77.54676829
OTC	-0.454089576	0.142135479	-14.13093178	7.67E-39	5.98E-37	77.42003525
PODN	-2.394828033	2.286907354	-14.12619147	8.06E-39	6.26E-37	77.37118401
COLEC10	-1.331544095	0.999656664	-14.12503045	8.16E-39	6.32E-37	77.35922021
PKHD1L1	-3.900918105	2.424732552	-14.12170124	8.44E-39	6.52E-37	77.32491685
KCNK2	-2.494862345	2.191698054	-14.1213447	8.48E-39	6.52E-37	77.32124334
MLF1	-1.273922402	3.491339536	-14.10501276	1.00E-38	7.71E-37	77.15301907
HSDL1	-1.001063847	4.809801961	-14.10401174	1.01E-38	7.76E-37	77.14271116
UTS2B	-0.204378132	0.141519495	-14.10263803	1.03E-38	7.85E-37	77.12856604
MYO16	-0.2671484	0.105473188	-14.0991049	1.07E-38	8.12E-37	77.09218836
LINC00612	-0.569856293	0.361437109	-14.09827072	1.08E-38	8.17E-37	77.08360006
GABRD	2.242626012	3.144743692	14.09768477	1.08E-38	8.19E-37	77.07756763
TNS3	-1.580183086	4.671867859	-14.09527644	1.11E-38	8.38E-37	77.05277453
ASPG	-0.796438659	0.504590207	-14.08470407	1.24E-38	9.32E-37	76.94395846
ENTPD1	2.011550749	5.371572078	14.07560148	1.36E-38	1.02E-36	76.85030027
MIR4500HG	-0.180433069	0.04873784	-14.07478458	1.37E-38	1.03E-36	76.8418964
KHDRBS2	-2.49796267	2.285070896	-14.07334448	1.39E-38	1.04E-36	76.82708196
MORC2-AS1	-0.374168113	0.296002625	-14.0707245	1.43E-38	1.06E-36	76.80013164
MAP3K6	1.142757953	4.804565306	14.04731285	1.83E-38	1.35E-36	76.55941285
CCDC36	-0.540401582	0.500956155	-14.04530849	1.86E-38	1.38E-36	76.53881266
SYNE1	-1.883604685	2.819389168	-14.0451919	1.87E-38	1.38E-36	76.53761444
PLXND1	1.34038429	5.72978477	14.03943797	1.98E-38	1.46E-36	76.47848509
MANEAL	1.388819645	3.859666201	14.03915917	1.99E-38	1.46E-36	76.47562037
WWOX	-1.256223455	3.775643657	-14.02511998	2.30E-38	1.68E-36	76.33139769
TUSC3	2.537290382	4.86164521	14.01293012	2.61E-38	1.90E-36	76.20622742
CFAP43	-1.189654188	1.421846606	-13.99103498	3.27E-38	2.37E-36	75.98152739
UNC5B	1.73630477	4.457094434	13.99072894	3.28E-38	2.37E-36	75.97838782
PRKCQ	-1.442119121	4.401495305	-13.99020178	3.30E-38	2.38E-36	75.97297984
CDADC1	-1.181101043	3.368227194	-13.98172769	3.60E-38	2.59E-36	75.88606064
CCDC173	-1.272023319	1.378973383	-13.98031883	3.65E-38	2.62E-36	75.8716122
PCOLCE2	-1.727051145	1.141007344	-13.97859931	3.72E-38	2.66E-36	75.85397889
LOC100996251	-0.654618243	0.676540168	-13.97529487	3.85E-38	2.75E-36	75.82009531
LOC339059	-0.271183789	0.159179849	-13.96406931	4.32E-38	3.08E-36	75.70501696
DSEL	-0.638836056	0.777336423	-13.95178261	4.91E-38	3.48E-36	75.57911012
PRICKLE2-AS1	-0.107464974	0.049633901	-13.95019574	4.99E-38	3.53E-36	75.56285262
RUNX1T1	-0.952687544	1.072837121	-13.94650602	5.18E-38	3.66E-36	75.52505476
RNVU1-18	-0.554185224	0.120203869	-13.93255866	5.98E-38	4.21E-36	75.38221917
ZCCHC12	5.588202431	7.318351681	13.92582506	6.41E-38	4.50E-36	75.31328415
LIFR-AS1	-1.354658014	1.639129938	-13.91395144	7.25E-38	5.07E-36	75.19176668
ZMAT3	1.462323269	4.788739463	13.91350994	7.28E-38	5.08E-36	75.1872492
PQLC1	-0.917216837	5.175646881	-13.90774151	7.73E-38	5.38E-36	75.12823222
NGEF	3.360417577	3.785312931	13.8800774	1.03E-37	7.14E-36	74.84536114
NCAM1-AS1	-0.594399186	0.288241787	-13.87738789	1.06E-37	7.31E-36	74.81787454
RANBP3L	-1.534750879	1.271551544	-13.87719668	1.06E-37	7.31E-36	74.8159205
SEMA3D	-3.602250955	2.179144509	-13.87188873	1.12E-37	7.70E-36	74.76168151
THRSP	2.765440712	4.880571265	13.85412836	1.34E-37	9.22E-36	74.58026979
MPZL2	2.03049592	7.051373012	13.85217736	1.37E-37	9.38E-36	74.5603483
TRMT9B	-1.714424934	3.408030509	-13.84902891	1.41E-37	9.67E-36	74.52820243
ZP2	-0.080432276	0.023774917	-13.81656452	1.98E-37	1.35E-35	74.19694224
C4orf47	-1.348564929	2.500363781	-13.81020611	2.11E-37	1.43E-35	74.13210577
ANGPTL5	-0.646392002	0.37643107	-13.78896458	2.62E-37	1.78E-35	73.91561025
WDR72	-2.470173746	3.908070274	-13.78692516	2.68E-37	1.81E-35	73.89483268
FAXC	1.573761052	2.037476645	13.78250335	2.80E-37	1.89E-35	73.84978857
LOC102724434	-0.437946266	0.223185074	-13.77805339	2.93E-37	1.97E-35	73.80446458
WDR11-AS1	-0.317312278	0.250924751	-13.7724151	3.11E-37	2.09E-35	73.74704731
CDKN2B	1.825127115	2.775147953	13.76763316	3.27E-37	2.18E-35	73.69835946
PTX3	-1.159909173	1.428094867	-13.76707693	3.28E-37	2.19E-35	73.69269667
COL13A1	2.111514557	2.82895444	13.76124856	3.49E-37	2.32E-35	73.63336661
IQCG	-0.992605882	2.224341083	-13.75696196	3.64E-37	2.42E-35	73.58973878
RXFP1	-0.79010539	0.53110478	-13.74165204	4.26E-37	2.82E-35	73.4339721
ANO5	-1.421337385	1.766271395	-13.7373246	4.46E-37	2.94E-35	73.38995885
KLHL10	-0.477319438	0.415249975	-13.73295808	4.66E-37	3.07E-35	73.3455549
HSD17B3	-1.287721636	0.945637621	-13.72992531	4.81E-37	3.16E-35	73.31471815
AVPR1A	-2.289140816	2.093791998	-13.71341235	5.69E-37	3.73E-35	73.14687449
PLEKHG4B	-1.819205285	1.363522761	-13.70606356	6.14E-37	4.01E-35	73.07221012
LPAR1	-1.545128544	3.206991517	-13.69711949	6.73E-37	4.38E-35	72.98136375
CDR2	-1.046626203	5.389835642	-13.69511514	6.87E-37	4.46E-35	72.96100913
FAM163A	-1.182382005	0.459958342	-13.6907937	7.18E-37	4.65E-35	72.91712905
BID	1.584008987	4.398031709	13.69006068	7.23E-37	4.68E-35	72.90968658
SCML2	-1.022712298	1.251250894	-13.68496606	7.62E-37	4.91E-35	72.85796541
DNAH6	-0.933683017	1.0708103	-13.67774593	8.20E-37	5.28E-35	72.78468195
IGSF9B	-1.126559526	1.360809804	-13.67436399	8.49E-37	5.45E-35	72.75036212
NECTIN4	3.122751314	3.832635421	13.67059201	8.83E-37	5.65E-35	72.71208893
VSTM2A	-0.161438205	0.031602941	-13.63135243	1.32E-36	8.42E-35	72.3142422
STARD13-AS	-0.37015137	0.258086272	-13.61973072	1.48E-36	9.45E-35	72.19651778
ATP6V0E2-AS1	-1.565594328	1.855256767	-13.60614728	1.70E-36	1.08E-34	72.05898396
GLT1D1	2.064633033	3.375848472	13.60126582	1.79E-36	1.14E-34	72.00957499
LRRTM2	-0.258931109	0.194365012	-13.59877874	1.84E-36	1.16E-34	71.98440473
LOC284241	-0.193985555	0.100172365	-13.59659015	1.88E-36	1.19E-34	71.9622572
PGM5-AS1	-0.894816991	0.51060317	-13.59340549	1.94E-36	1.22E-34	71.93003299
LOC100132078	-0.079238478	0.02468808	-13.59125288	1.98E-36	1.24E-34	71.90825372
JAG2	1.177171324	3.898399614	13.59124177	1.98E-36	1.24E-34	71.90814129
TBC1D8-AS1	-1.150454677	1.291463179	-13.57552879	2.33E-36	1.46E-34	71.74921497
MPL	-0.570821638	0.620176698	-13.5631429	2.64E-36	1.65E-34	71.62400358
PFKFB1	-0.735018881	0.558654518	-13.53805935	3.41E-36	2.12E-34	71.37060166
L3MBTL4	-1.220712639	1.833939482	-13.53528887	3.51E-36	2.18E-34	71.34262756
ATP2C2-AS1	-0.457287381	0.354321919	-13.52070183	4.07E-36	2.52E-34	71.19538601
DPP4	3.657634814	5.483496882	13.50897219	4.59E-36	2.83E-34	71.07704401
LOC101928358	-1.759312887	1.279786269	-13.49443222	5.32E-36	3.27E-34	70.93041876
UBTD1	0.944026528	5.75633854	13.48120601	6.08E-36	3.74E-34	70.79710985
CDKL1	-0.826362937	0.871841877	-13.47518941	6.47E-36	3.96E-34	70.73648923
FBXO15	-0.727829934	0.689135789	-13.46839279	6.93E-36	4.23E-34	70.66802557
CCBE1	-0.445056377	0.189651213	-13.46185548	7.40E-36	4.51E-34	70.60219021
DEUP1	-0.520715594	0.458276914	-13.46059899	7.50E-36	4.56E-34	70.58953829
MAB21L3	-0.252326364	0.105533421	-13.45952754	7.58E-36	4.60E-34	70.57875001
DDB2	1.042993341	4.20650481	13.45755379	7.73E-36	4.68E-34	70.55887778
BANF2	-0.802612667	0.310454135	-13.45417597	8.00E-36	4.83E-34	70.52487244
CDA	1.582842307	3.745790195	13.45410071	8.01E-36	4.83E-34	70.52411477
ZMAT4	-3.139321969	1.866449228	-13.45269259	8.13E-36	4.88E-34	70.50994014
SHANK2	-1.596478879	1.946518577	-13.44274614	8.99E-36	5.39E-34	70.40983688
CCND1	1.554091742	8.123885502	13.4256146	1.07E-35	6.40E-34	70.23750786
SYT16	-0.15882596	0.098541174	-13.40788941	1.28E-35	7.64E-34	70.05932293
ULBP2	1.845493791	2.99426851	13.40559333	1.31E-35	7.80E-34	70.03624981
CLTCL1	-0.945590899	2.008626175	-13.40131955	1.37E-35	8.13E-34	69.99330836
TTLL6	-0.102952377	0.03795278	-13.38652813	1.59E-35	9.41E-34	69.84474234
NLRP14	-0.290689554	0.189385442	-13.38638829	1.59E-35	9.41E-34	69.84333818
LINC01659	-0.618379379	0.269558392	-13.37619078	1.76E-35	1.04E-33	69.74096221
KIZ-AS1	-0.144496771	0.099212442	-13.37309965	1.82E-35	1.07E-33	69.70993709
RPSAP52	1.379040326	1.387804837	13.37160264	1.85E-35	1.09E-33	69.69491315
TNFRSF11B	-2.804836018	5.100222923	-13.36048539	2.07E-35	1.21E-33	69.58336754
C4orf51	-0.283466675	0.112338981	-13.34846479	2.34E-35	1.37E-33	69.46281076
MIR4697HG	-1.59043351	2.456012342	-13.34303706	2.47E-35	1.44E-33	69.40839297
TENM1	2.899188094	3.530906269	13.33899189	2.57E-35	1.50E-33	69.36784381
CLDN16	3.989482802	4.978948388	13.33335081	2.72E-35	1.58E-33	69.31130752
VEGFD	-0.475471198	0.32703077	-13.32204779	3.05E-35	1.77E-33	69.19806208
LINC02609	-1.01523974	1.131650509	-13.31951956	3.13E-35	1.81E-33	69.17273836
GGCT	1.747002387	6.81316375	13.30984411	3.45E-35	1.99E-33	69.0758476
GP5	-0.631449327	0.437650567	-13.30760152	3.53E-35	2.03E-33	69.05339511
LOC100996263	-0.216808928	0.097521168	-13.30656373	3.57E-35	2.05E-33	69.04300565
HFM1	-0.936553682	0.816640756	-13.30111864	3.77E-35	2.16E-33	68.98850049
LOC440346	-0.306868493	0.211888786	-13.29495768	4.01E-35	2.29E-33	68.9268432
HTR3C	-0.13801975	0.047389533	-13.29409534	4.04E-35	2.31E-33	68.91821426
CYP7B1	-1.608561557	2.536882692	-13.29268863	4.10E-35	2.33E-33	68.90413877
FAM230I	-0.29131481	0.08401651	-13.28490908	4.44E-35	2.52E-33	68.82631047
RSPO3	-1.23767181	0.980115175	-13.28084581	4.62E-35	2.62E-33	68.78566989
PLCD3	2.617859115	5.249843279	13.27553425	4.88E-35	2.76E-33	68.73255339
GRAMD2A	-1.689465428	2.209754757	-13.27133795	5.09E-35	2.87E-33	68.69059741
RMDN1	-0.901596895	4.755360659	-13.26728601	5.30E-35	2.98E-33	68.6500911
HSD17B3-AS1	-0.33804049	0.158897982	-13.25228916	6.16E-35	3.46E-33	68.50022594
FJX1	1.362090748	2.839555936	13.25135125	6.22E-35	3.49E-33	68.49085621
LRRC4C	-1.470558548	1.265191725	-13.24762962	6.46E-35	3.61E-33	68.4536802
TDRD6	-1.317036454	1.314145201	-13.24735836	6.48E-35	3.61E-33	68.45097076
ABI3BP	-2.363597945	3.048217357	-13.24616708	6.56E-35	3.65E-33	68.43907215
GJB3	3.094676017	3.582295482	13.23180679	7.58E-35	4.21E-33	68.29568305
DUSP4	1.989248683	3.993628506	13.22939619	7.76E-35	4.30E-33	68.27162072
ITPR1	-2.425782765	3.739306373	-13.22639233	8.00E-35	4.42E-33	68.24163965
FCN2	-0.444724908	0.171800619	-13.22402951	8.19E-35	4.52E-33	68.21805911
LINC00506	-0.310233954	0.218412372	-13.22059154	8.48E-35	4.67E-33	68.18375268
SLC4A4	-2.991227327	2.992322799	-13.2140166	9.06E-35	4.98E-33	68.11815609
NRCAM	1.858133484	4.323736941	13.20035858	1.04E-34	5.70E-33	67.98194679
PIH1D3	-0.27425155	0.122150377	-13.19976845	1.05E-34	5.72E-33	67.9760631
PPARGC1A	-2.405449307	2.631817123	-13.1971763	1.07E-34	5.86E-33	67.95022073
FAM151A	-0.892169175	0.935321736	-13.18161173	1.26E-34	6.83E-33	67.79510495
PERM1	1.492574957	1.766558811	13.17358371	1.36E-34	7.39E-33	67.71513477
ARHGAP6	-1.319723447	3.891024662	-13.17121549	1.39E-34	7.55E-33	67.69154876
KIT	-2.988790884	3.551129622	-13.16902099	1.42E-34	7.71E-33	67.66969491
FOXJ1	-2.543328166	1.796002172	-13.16535063	1.48E-34	7.98E-33	67.63314792
SPAG5	-1.425098721	2.429514959	-13.16429665	1.49E-34	8.05E-33	67.622654
LOC105375624	-0.618872311	0.687936523	-13.16327935	1.51E-34	8.11E-33	67.61252575
C16orf86	-1.157588695	2.141539176	-13.15816936	1.59E-34	8.52E-33	67.56165677
TSPAN8	-1.368756343	0.760913973	-13.15770936	1.60E-34	8.54E-33	67.557078
SPATA17	-0.81598094	1.222514009	-13.15532546	1.63E-34	8.73E-33	67.53335067
TGFA	2.046517734	5.44344342	13.15350822	1.66E-34	8.87E-33	67.51526477
SPIRE2	-1.474548155	2.291132855	-13.14423968	1.83E-34	9.72E-33	67.4230409
AGPAT4-IT1	-0.35873306	0.228848636	-13.14138069	1.88E-34	9.98E-33	67.39460016
NEGR1	-1.138596919	0.838875307	-13.13456574	2.01E-34	1.07E-32	67.32681901
TAPT1	-0.855625895	3.754655752	-13.12806411	2.15E-34	1.14E-32	67.2621711
C11orf88	-0.345317538	0.185526725	-13.10285158	2.77E-34	1.46E-32	67.01163065
PROM1	-1.87757572	1.044866347	-13.09767908	2.91E-34	1.53E-32	66.96026164
SMIM10L2B	-1.108516879	1.937323275	-13.0950231	2.99E-34	1.57E-32	66.93388865
CYP17A1	-1.517497077	1.492541131	-13.08267293	3.38E-34	1.77E-32	66.81129238
OR2A1	-0.392735263	0.227720958	-13.07400382	3.69E-34	1.93E-32	66.72527261
CITED1	4.13157264	7.145683742	13.07383692	3.70E-34	1.93E-32	66.72361687
HAND2-AS1	-0.375718486	0.191640043	-13.07313524	3.72E-34	1.94E-32	66.7166557
CCDC110	-1.222082619	1.778349021	-13.07051872	3.82E-34	1.99E-32	66.69069985
TSPAN2	-1.267878944	1.68964119	-13.06952923	3.86E-34	2.00E-32	66.68088486
FAM181B	-1.186905986	0.965238891	-13.06114119	4.20E-34	2.17E-32	66.59769713
DYNLRB2	-1.145303121	1.588713336	-13.05611323	4.41E-34	2.28E-32	66.547846
NUAK2	-1.471374996	4.565302478	-13.03932967	5.22E-34	2.69E-32	66.38151312
LINC01550	-0.899170352	0.891442824	-13.02432738	6.06E-34	3.12E-32	66.23292786
CAMK1D	-1.498998854	3.746778358	-13.01292946	6.80E-34	3.49E-32	66.1201007
LOC105377590	-1.25052755	1.20288996	-13.00676049	7.23E-34	3.70E-32	66.05905604
FZD10-AS1	-0.520988669	0.474607075	-13.00659351	7.24E-34	3.70E-32	66.05740388
STARD13	-1.510240078	3.748447506	-13.00204447	7.58E-34	3.87E-32	66.01239919
KY	-1.429165502	1.424931734	-12.99891187	7.82E-34	3.98E-32	65.98141244
CNFN	1.763745081	3.379069608	12.99042683	8.51E-34	4.33E-32	65.8975006
LOC100507437	-0.97015275	1.74151644	-12.98965929	8.57E-34	4.35E-32	65.88991147
STK32B	-0.631627834	0.665608428	-12.98403305	9.07E-34	4.59E-32	65.83428893
ELMO1	-2.352339839	3.834684675	-12.97910178	9.52E-34	4.81E-32	65.78554752
TEAD4	-1.124727217	4.026696725	-12.97831024	9.60E-34	4.84E-32	65.77772466
ANKK1	-0.868354774	0.638202092	-12.97769234	9.66E-34	4.86E-32	65.77161817
TENT5B	-1.749642786	2.898590204	-12.97755193	9.67E-34	4.86E-32	65.77023054
KIZ	-1.105506485	3.831689118	-12.96516814	1.09E-33	5.49E-32	65.64787773
SPX	-2.718030868	2.803547267	-12.96379237	1.11E-33	5.55E-32	65.63428877
BCL2	-1.848874873	4.726927271	-12.95677134	1.19E-33	5.94E-32	65.56495161
PCLO	-1.047123774	1.523960582	-12.95454012	1.22E-33	6.07E-32	65.54292097
LOC101927513	-0.173719871	0.086276329	-12.94936905	1.28E-33	6.37E-32	65.49187057
DEPTOR	-2.162140245	5.86576364	-12.94916166	1.28E-33	6.37E-32	65.48982343
LPAR5	2.771706645	5.112764637	12.94797072	1.30E-33	6.44E-32	65.47806771
SYTL1	1.648936003	4.939548671	12.94610978	1.32E-33	6.55E-32	65.4596996
SRF	-1.290738997	5.606098056	-12.94243218	1.37E-33	6.78E-32	65.42340449
ZIC2	-0.071189827	0.02241582	-12.94143581	1.39E-33	6.83E-32	65.41357203
QRFP	-0.598524005	0.77715069	-12.94070988	1.40E-33	6.87E-32	65.40640867
PQLC2L	-1.549221566	1.730724374	-12.94008482	1.40E-33	6.88E-32	65.40024074
PRTG	-1.582752838	2.298522244	-12.94006088	1.40E-33	6.88E-32	65.40000453
DENND6A	-1.144554445	4.153874578	-12.92653416	1.61E-33	7.86E-32	65.26656599
BMP8A	-3.430315316	2.513438404	-12.922201	1.68E-33	8.19E-32	65.2238358
LAD1	1.977903469	5.07440802	12.92177554	1.69E-33	8.21E-32	65.21964062
TNRC6C-AS1	2.109987853	3.619754991	12.91477572	1.81E-33	8.77E-32	65.15063107
DRC1	-0.698681451	0.343437841	-12.91475178	1.81E-33	8.77E-32	65.1503951
TMEM220	-1.42180487	3.253512977	-12.90967441	1.90E-33	9.21E-32	65.10035093
AKR1C1	-1.526806144	1.111443447	-12.90605274	1.97E-33	9.53E-32	65.06466099
FER1L6	-1.417539917	0.567046781	-12.90455147	2.00E-33	9.65E-32	65.04986816
FBLN7	-1.44929711	2.999770654	-12.89190699	2.27E-33	1.09E-31	64.92531164
IRS4	-0.982495503	0.433424719	-12.89128788	2.28E-33	1.10E-31	64.91921466
QPCT	2.802405523	5.770372476	12.88795122	2.36E-33	1.13E-31	64.88635791
SHLD2	-0.931432104	4.186644992	-12.88552165	2.42E-33	1.16E-31	64.86243637
APOD	-2.973188079	4.17634085	-12.88523368	2.42E-33	1.16E-31	64.85960114
FGF10-AS1	-0.142622917	0.04028965	-12.87960633	2.56E-33	1.22E-31	64.80420395
SCEL	3.119088704	4.771907428	12.87934111	2.57E-33	1.22E-31	64.80159336
BAX	0.929171485	6.132390872	12.87481521	2.69E-33	1.28E-31	64.75704905
OPRK1	-0.224076614	0.068772089	-12.87131311	2.78E-33	1.32E-31	64.72258675
LTF	-2.535065321	2.604623717	-12.8591552	3.14E-33	1.49E-31	64.6029857
RNASET2	-0.949000257	4.323317182	-12.84886717	3.48E-33	1.64E-31	64.50182629
TTC30A	-1.271602845	2.784846277	-12.84805242	3.50E-33	1.65E-31	64.49381693
GRHL3	1.952855068	1.964321418	12.84686197	3.55E-33	1.67E-31	64.48211468
P2RX5-TAX1BP3	-0.346186075	0.505293754	-12.84643268	3.56E-33	1.67E-31	64.47789485
BRSK2	-0.778440076	0.532660782	-12.83514364	3.98E-33	1.87E-31	64.36695359
ARHGAP24	-2.083309686	3.038960786	-12.83466514	4.00E-33	1.87E-31	64.3622523
PDE4C	1.936606392	2.438612359	12.8342004	4.02E-33	1.88E-31	64.35768634
HEY2	1.71025391	4.195806429	12.82074555	4.59E-33	2.14E-31	64.22553391
TCEAL9	-1.030615321	7.354987404	-12.81630065	4.80E-33	2.24E-31	64.1818927
CYTH3	-1.251840323	4.769505268	-12.81575348	4.83E-33	2.24E-31	64.17652106
SORBS2	-2.265435382	4.611563126	-12.81531426	4.85E-33	2.25E-31	64.17220924
EML6	-1.071716437	1.378286823	-12.80907616	5.16E-33	2.39E-31	64.11097809
C3orf20	-0.227725428	0.167038105	-12.80729828	5.25E-33	2.43E-31	64.09352986
SLC5A8	-3.605688919	3.026187184	-12.79666006	5.83E-33	2.69E-31	63.98915315
UCHL5	-0.891227741	2.9699342	-12.79225457	6.09E-33	2.81E-31	63.9459423
UNC80	-0.410163748	0.237823214	-12.7909811	6.17E-33	2.84E-31	63.93345307
HHIP	-0.383678092	0.144812533	-12.7892375	6.27E-33	2.88E-31	63.91635427
CITED2	-1.95777527	7.620903206	-12.78782672	6.36E-33	2.92E-31	63.90252024
PTGFR	-0.535753615	0.228573877	-12.78432601	6.59E-33	3.01E-31	63.86819588
COL23A1	-2.907672527	5.024491039	-12.78416662	6.60E-33	3.01E-31	63.86663317
RFX4	-0.257551016	0.12246655	-12.77241924	7.41E-33	3.37E-31	63.75148815
ANKRD37	-1.35875339	2.752163031	-12.77238487	7.41E-33	3.37E-31	63.75115136
FMOD	-1.949195127	6.118064398	-12.74882872	9.35E-33	4.25E-31	63.52043106
PDGFA	0.97759766	3.399127689	12.7397397	1.02E-32	4.64E-31	63.43147004
FAM181A-AS1	-0.721180177	0.461970072	-12.73557723	1.07E-32	4.82E-31	63.3907403
GPX1	0.922114303	9.106412018	12.73039194	1.12E-32	5.07E-31	63.34001213
LINC01977	1.40536085	1.50853336	12.72366428	1.20E-32	5.41E-31	63.27421156
SYNDIG1	-2.024080579	2.271429694	-12.71503309	1.31E-32	5.88E-31	63.18982073
SERHL2	-1.039596103	1.418957781	-12.69780744	1.55E-32	6.95E-31	63.02149068
ANGPTL1	-2.230107708	4.024294975	-12.68425471	1.77E-32	7.93E-31	62.88913933
CENPJ	-1.541380592	2.694678611	-12.66194835	2.20E-32	9.86E-31	62.67146968
TEKT1	-0.497713244	0.164029498	-12.65952803	2.26E-32	1.01E-30	62.64786427
MYZAP	-0.766086227	1.00287708	-12.63897464	2.76E-32	1.23E-30	62.44750539
LINC02560	2.482497235	3.322761938	12.63859875	2.77E-32	1.23E-30	62.44384276
CASC2	-0.879846344	1.501872004	-12.63770409	2.80E-32	1.24E-30	62.43512561
GALNT7	1.766339215	5.182023567	12.63752091	2.80E-32	1.24E-30	62.43334078
FGL2	-1.789707691	3.943645654	-12.63450336	2.88E-32	1.28E-30	62.40394181
LINC02097	-0.232100839	0.112778419	-12.61501819	3.49E-32	1.55E-30	62.21419627
KRT87P	-1.462569199	1.758003165	-12.61403222	3.53E-32	1.56E-30	62.20459913
WDR38	-0.649057209	0.465418685	-12.61054327	3.65E-32	1.61E-30	62.17064225
CTXN1	2.512995859	4.798058269	12.60209949	3.97E-32	1.75E-30	62.08848268
SCN3A	-0.713040807	0.471891026	-12.58428272	4.72E-32	2.07E-30	61.9152207
USP49	-1.053381748	1.836010718	-12.58041801	4.90E-32	2.15E-30	61.87765545
DIO3	-0.884269948	0.450798483	-12.57097716	5.38E-32	2.36E-30	61.78591618
SOX9-AS1	-0.647028801	0.460147713	-12.5699832	5.43E-32	2.37E-30	61.77625985
LOC102723517	-0.647028801	0.460147713	-12.5699832	5.43E-32	2.37E-30	61.77625985
TNXB	-1.422163285	2.049049212	-12.56978179	5.44E-32	2.37E-30	61.77430318
CCDC141	-0.250690425	0.199178139	-12.55891837	6.06E-32	2.63E-30	61.66879262
HBB	-2.685021356	5.879017937	-12.55363956	6.38E-32	2.77E-30	61.61754046
LINC02538	-0.106329916	0.053349592	-12.55337899	6.39E-32	2.77E-30	61.61501084
C9orf16	1.138678055	6.655573794	12.54345782	7.04E-32	3.05E-30	61.51871894
SLC26A7	-3.401710492	6.01592279	-12.53420842	7.71E-32	3.33E-30	61.42898469
TTC34	-0.900491405	0.95264704	-12.52696317	8.28E-32	3.57E-30	61.35871933
LINC01135	-1.378772134	2.237534704	-12.52080011	8.79E-32	3.79E-30	61.29896677
MIR3178	-1.358481702	1.002146289	-12.50045055	1.07E-31	4.61E-30	61.10178737
CDH6	2.044896673	3.092419185	12.48833461	1.21E-31	5.18E-30	60.98447258
KCNQ3	2.236417173	2.493210467	12.48704999	1.22E-31	5.24E-30	60.97203771
FLRT2	-0.967651495	1.103270626	-12.4846098	1.25E-31	5.35E-30	60.94841907
NUP62CL	-1.112340381	2.856545775	-12.48149803	1.29E-31	5.51E-30	60.91830393
LOC101928424	-1.311218436	2.354209837	-12.48109107	1.30E-31	5.52E-30	60.91436571
S100A11	1.375242279	10.26749898	12.47972539	1.31E-31	5.59E-30	60.90115047
RRH	-0.280740152	0.324917312	-12.47891704	1.32E-31	5.62E-30	60.89332871
PCBP1-AS1	-0.577605897	1.464650227	-12.47550394	1.37E-31	5.80E-30	60.86030578
ETV5	1.510672493	5.385455421	12.47483662	1.38E-31	5.83E-30	60.85384991
MAMDC2	-1.678288749	2.329140255	-12.47191657	1.42E-31	5.99E-30	60.82560221
RASD2	2.207210258	3.81317392	12.4711375	1.43E-31	6.03E-30	60.81806642
SPINT1	1.347308096	7.61232964	12.46385098	1.53E-31	6.46E-30	60.74759737
EPHB3	2.276012022	3.325917065	12.46241898	1.56E-31	6.54E-30	60.73375092
DCDC2C	-0.168679945	0.046675253	-12.46044571	1.59E-31	6.66E-30	60.71467223
BMP1	1.195913551	5.099269265	12.45842653	1.62E-31	6.78E-30	60.69515142
BMP5	-0.728473873	0.414218925	-12.45570206	1.66E-31	6.95E-30	60.66881487
TNFAIP8L3	-1.26397305	1.749052532	-12.45521243	1.67E-31	6.97E-30	60.6640821
AMN	-0.696332828	0.485078337	-12.45441814	1.68E-31	7.01E-30	60.65640479
NCS1	-1.179249852	5.197618298	-12.45088314	1.74E-31	7.25E-30	60.62223979
PROS1	2.73445856	6.790378662	12.45023817	1.75E-31	7.28E-30	60.61600687
FHOD1	1.134498971	5.073280499	12.43229758	2.09E-31	8.66E-30	60.44270303
LINC00602	-0.363859148	0.127277805	-12.43172093	2.10E-31	8.69E-30	60.4371349
TGFB1	1.428318042	5.907370134	12.42517385	2.24E-31	9.25E-30	60.37392713
MIR7-2	-1.177317216	0.451703063	-12.41946568	2.36E-31	9.76E-30	60.31883356
RYR1	1.784490463	2.590121775	12.41929191	2.37E-31	9.76E-30	60.31715668
B3GALT2	-1.431730453	0.685996195	-12.40649154	2.68E-31	1.10E-29	60.19366345
PGA5	-0.740214649	0.381479649	-12.40545539	2.71E-31	1.11E-29	60.18367015
SPTBN2	1.883965948	2.386137585	12.40496674	2.72E-31	1.12E-29	60.17895751
ALDH1A2	-0.72674089	0.538654422	-12.4041742	2.74E-31	1.12E-29	60.17131425
C16orf71	-0.795922845	0.937575565	-12.40142526	2.82E-31	1.15E-29	60.14480553
WWC2-AS2	-0.783174569	1.237903222	-12.39881066	2.89E-31	1.18E-29	60.11959525
LRRK2	3.025890201	5.099906826	12.39398284	3.03E-31	1.24E-29	60.07305277
CDT1	1.323975519	3.070753086	12.39147769	3.10E-31	1.26E-29	60.04890585
ZFP36L2	-1.362363415	7.962443058	-12.38248814	3.39E-31	1.38E-29	59.96227898
LOC100131496	-0.303601776	0.209846475	-12.36506469	4.01E-31	1.63E-29	59.79447964
ARHGAP31-AS1	-0.96349857	1.546853494	-12.36376736	4.06E-31	1.65E-29	59.78199074
MTHFD1L	1.063897639	4.225176251	12.35723172	4.33E-31	1.75E-29	59.71908598
L1TD1	-0.420290187	0.252689227	-12.35327695	4.50E-31	1.82E-29	59.68103078
B4GALNT2	-1.755905909	1.163432702	-12.35143467	4.58E-31	1.85E-29	59.66330559
MFAP4	-3.009823706	3.953208455	-12.34655389	4.80E-31	1.93E-29	59.61635314
PLAC9P1	-0.578409274	0.324253202	-12.3455452	4.85E-31	1.95E-29	59.60665095
FAM180A	-1.117793773	0.792969745	-12.3426919	4.99E-31	2.00E-29	59.57920861
DES	-2.6037904	2.02393282	-12.3413023	5.05E-31	2.02E-29	59.5658451
KIF19	-1.614323478	0.965612493	-12.33090921	5.59E-31	2.24E-29	59.46592345
LOC645967	-0.820694385	1.353473056	-12.3259388	5.87E-31	2.34E-29	59.41815339
TBX1	-1.203112143	1.104067422	-12.32328717	6.02E-31	2.40E-29	59.39267336
LMX1A	-0.16315632	0.065964951	-12.32093702	6.16E-31	2.45E-29	59.37009285
RIN1	1.352114862	2.265197787	12.31856434	6.30E-31	2.50E-29	59.34729827
TRHDE-AS1	-0.081193345	0.029926881	-12.30328282	7.31E-31	2.90E-29	59.20054655
TMPRSS3	-1.658754547	1.556670083	-12.29861333	7.64E-31	3.03E-29	59.15572483
ID4	-1.632519003	8.388127749	-12.29633649	7.81E-31	3.09E-29	59.13387333
SYTL3	-1.361933481	4.850720335	-12.2936733	8.02E-31	3.17E-29	59.10831669
PRELID3A	1.291890753	2.679267399	12.28546659	8.68E-31	3.42E-29	59.0295828
LAMA2	-1.552820179	1.683614714	-12.28368848	8.83E-31	3.48E-29	59.01252782
LIPI	-1.849392487	0.813193281	-12.28323534	8.87E-31	3.49E-29	59.00818167
OMD	-2.330007649	1.761489059	-12.26811633	1.03E-30	4.03E-29	58.86322484
TGFBR3	-1.187921241	2.881944998	-12.2626929	1.08E-30	4.24E-29	58.81125105
LOC107987013	-0.755618634	0.312037922	-12.26240931	1.09E-30	4.25E-29	58.80853367
TMEM164	-1.245191855	4.139715844	-12.26001177	1.11E-30	4.34E-29	58.78556208
MIR138-1	-1.707805191	1.123559244	-12.25028994	1.22E-30	4.76E-29	58.69243991
NLGN3	-0.543251851	0.56158977	-12.24869896	1.24E-30	4.83E-29	58.67720436
PRKX	-1.510241889	5.035807078	-12.24718289	1.26E-30	4.89E-29	58.66268732
C9orf24	-0.894750547	0.681056151	-12.24680403	1.26E-30	4.90E-29	58.65905962
CFAP46	-1.015178009	1.359010604	-12.24610746	1.27E-30	4.93E-29	58.65239013
LINC01877	-0.181336529	0.09057908	-12.22256364	1.59E-30	6.17E-29	58.42708855
C11orf80	1.203943975	3.685242898	12.22003532	1.63E-30	6.32E-29	58.40290853
PWWP3B	-2.425852321	2.447400626	-12.21174819	1.77E-30	6.83E-29	58.32367293
LOC100128531	-1.333810502	1.83381719	-12.21062892	1.79E-30	6.90E-29	58.3129737
ESRRG	-1.205130647	1.448786734	-12.20929285	1.81E-30	6.98E-29	58.30020262
TEDDM1	-0.246149155	0.098882228	-12.2087518	1.82E-30	7.00E-29	58.29503114
CCDC160	-0.478719148	0.326637019	-12.20728592	1.85E-30	7.09E-29	58.28102062
CDON	-2.023034383	3.111416371	-12.20696001	1.85E-30	7.09E-29	58.27790579
ALDH3B1	1.885968957	3.889639593	12.20693162	1.85E-30	7.09E-29	58.27763448
ATXN7L1	-0.764833674	2.121186261	-12.20562351	1.88E-30	7.17E-29	58.26513283
ZNF781	-1.016919237	1.422164476	-12.20425348	1.90E-30	7.26E-29	58.25204023
HSPB6	-1.930424231	2.979836207	-12.1940983	2.10E-30	7.99E-29	58.15501926
SLC25A5-AS1	-0.826011248	1.886185897	-12.18004261	2.40E-30	9.14E-29	58.0208092
LOC731157	-0.507686454	0.462452485	-12.17797352	2.45E-30	9.31E-29	58.00105998
SH3RF1	-1.26298102	4.384441084	-12.17014124	2.64E-30	1.00E-28	57.92631934
KLK4	-2.064735165	1.38555739	-12.16237286	2.85E-30	1.08E-28	57.85221555
UNC5B-AS1	1.869550772	1.897936421	12.15648064	3.01E-30	1.14E-28	57.79602673
C1orf158	-0.595895558	0.214864403	-12.156177	3.02E-30	1.14E-28	57.79313163
BCL2L11	-1.123060802	4.255575347	-12.15419332	3.08E-30	1.16E-28	57.77421882
CLVS1	-0.288019643	0.187767012	-12.15014943	3.20E-30	1.21E-28	57.73566897
SV2B	-0.361494071	0.202915634	-12.14178423	3.47E-30	1.30E-28	57.65594799
TEKT3	-0.552722392	0.529610373	-12.13279786	3.79E-30	1.42E-28	57.57034219
NDNF	-0.842113745	0.66049908	-12.12609654	4.04E-30	1.51E-28	57.50652776
ARHGEF28	-1.504874364	2.384380777	-12.10771828	4.82E-30	1.80E-28	57.33162149
BMP2	-1.8658459	4.488125661	-12.10130835	5.12E-30	1.91E-28	57.27065382
RGS16	-1.865862405	6.344519427	-12.10011985	5.18E-30	1.93E-28	57.25935146
C16orf96	-0.565132296	0.57748949	-12.10003418	5.19E-30	1.93E-28	57.25853681
WASF3	-1.671315765	3.758723329	-12.09715731	5.33E-30	1.98E-28	57.23118129
CLSTN2	-0.931354191	0.611012564	-12.09468234	5.46E-30	2.03E-28	57.20765034
UBE2QL1	1.815700498	3.674611579	12.08924254	5.75E-30	2.13E-28	57.15594087
TIAM1	2.165278544	3.583766191	12.08418446	6.04E-30	2.24E-28	57.10787181
IP6K3	-2.225953545	2.616775404	-12.08386861	6.06E-30	2.24E-28	57.10487057
FRAS1	-1.664161272	2.512919198	-12.0787517	6.36E-30	2.35E-28	57.05625502
CDC42EP2	-1.152408898	4.874570226	-12.07648336	6.50E-30	2.40E-28	57.03470736
FAM189A1	-1.912426973	1.67534412	-12.07455723	6.62E-30	2.44E-28	57.01641233
HCN4	1.326847657	1.314067934	12.06592165	7.19E-30	2.64E-28	56.93440923
EFEMP1	-2.29896517	5.584013877	-12.06331623	7.37E-30	2.71E-28	56.90967494
ADRA1B	1.539223243	2.759482417	12.06122006	7.52E-30	2.76E-28	56.8897773
HSBP1	-0.75229519	5.301875284	-12.05774088	7.78E-30	2.85E-28	56.85675614
KIAA1324	-2.445321216	1.918045444	-12.05097776	8.30E-30	3.03E-28	56.79258256
MOB3B	-1.283607286	2.771861132	-12.05042462	8.34E-30	3.05E-28	56.78733485
MYLK4	-0.605064853	0.96769376	-12.04554908	8.74E-30	3.19E-28	56.74108609
EDIL3	1.443328571	3.128994638	12.04543125	8.75E-30	3.19E-28	56.73996856
TAX1BP3	0.90158091	5.963157747	12.04281372	8.97E-30	3.26E-28	56.7151436
SYTL5	2.984448826	3.04112415	12.04227221	9.02E-30	3.27E-28	56.71000825
C5orf49	-1.104093257	1.098203194	-12.04024826	9.20E-30	3.33E-28	56.69081553
SMAD9	-1.902110213	4.317384824	-12.03086815	1.01E-29	3.64E-28	56.60189008
CCDC13	-0.523957379	0.900608006	-12.03072547	1.01E-29	3.64E-28	56.60053767
PGM5	-1.296824857	2.008342625	-12.02733298	1.04E-29	3.76E-28	56.56838628
FBLN1	-2.636993953	3.856504353	-12.0248827	1.07E-29	3.84E-28	56.54516758
IBA57	-0.679728445	1.886158347	-12.01470218	1.17E-29	4.23E-28	56.44872713
SYNDIG1L	1.539955188	1.72219852	12.0142354	1.18E-29	4.24E-28	56.44430641
SLC25A25	-1.519315479	4.097317891	-12.01374081	1.18E-29	4.25E-28	56.43962246
FXYD5	1.701476082	6.411163959	12.00528918	1.28E-29	4.60E-28	56.35959946
TECTA	-0.566620185	0.831855912	-12.00471367	1.29E-29	4.62E-28	56.35415157
PEG3	-1.453671054	2.280275142	-12.0015363	1.33E-29	4.76E-28	56.32407635
PCSK6	-0.461210241	0.366738369	-12.00091075	1.34E-29	4.78E-28	56.31815585
ESR2	-0.277825838	0.347387473	-11.99769574	1.38E-29	4.92E-28	56.28772994
LINC01126	-0.750103119	0.704926287	-11.99089917	1.47E-29	5.25E-28	56.2234249
HBA1	-0.986358174	0.572279699	-11.97975377	1.64E-29	5.83E-28	56.11801964
ELFN1	0.954475152	1.564788344	11.97413131	1.73E-29	6.14E-28	56.06486795
VEPH1	-0.706218106	0.768914657	-11.97032733	1.79E-29	6.36E-28	56.02891541
TMEM139	-2.508147375	2.625188426	-11.9608503	1.96E-29	6.95E-28	55.93937418
CCDC175	-0.08752235	0.02645837	-11.95741329	2.03E-29	7.17E-28	55.90691059
C16orf46	-1.177964048	2.856419637	-11.94868726	2.20E-29	7.78E-28	55.82451521
FBXO27	-1.021166991	1.806057036	-11.94511905	2.28E-29	8.04E-28	55.7908326
FBLN5	-1.449548186	4.116946212	-11.94314489	2.32E-29	8.18E-28	55.77219972
ARHGEF33	-0.401691215	0.553271359	-11.93310998	2.56E-29	8.99E-28	55.67751414
SEMA3F	1.234067105	5.766713593	11.93287278	2.56E-29	9.00E-28	55.67527657
BTNL8	-0.401505756	0.254732129	-11.93250351	2.57E-29	9.02E-28	55.67179325
CAPN6	-1.909127921	1.362402372	-11.92567084	2.75E-29	9.61E-28	55.60735129
SEMA6B	1.245028884	3.086719603	11.91900248	2.92E-29	1.02E-27	55.54447979
ZBTB21	-1.072995729	3.060420269	-11.91101635	3.16E-29	1.10E-27	55.46921088
ARAP2	-1.175958839	3.896099869	-11.91054007	3.17E-29	1.11E-27	55.46472289
MYCNOS	-0.379104289	0.255795438	-11.90221347	3.43E-29	1.19E-27	55.38627836
C1orf194	-0.742570131	0.43250936	-11.89991229	3.51E-29	1.22E-27	55.36460469
PAXBP1-AS1	-0.799224207	1.592039878	-11.89969737	3.51E-29	1.22E-27	55.36258055
ICAM5	2.454333734	3.203372892	11.89006632	3.85E-29	1.34E-27	55.27189811
C11orf52	-0.344914224	0.300960465	-11.88861023	3.90E-29	1.35E-27	55.25819189
SERTM1	-2.380154876	1.463970735	-11.88501011	4.04E-29	1.40E-27	55.22430793
CCDC85A	-1.542161807	2.023851794	-11.87988755	4.24E-29	1.46E-27	55.17610529
PDE9A	1.266768176	4.132663092	11.87597725	4.40E-29	1.52E-27	55.13931811
STX2	-0.962334441	3.287580906	-11.87146072	4.60E-29	1.58E-27	55.09683642
USP44	-0.703831786	0.913395484	-11.86773963	4.76E-29	1.64E-27	55.06184359
LRRFIP2	-0.710027408	3.731355483	-11.85111195	5.57E-29	1.91E-27	54.90555722
DNAJB4	-1.294699929	4.946588411	-11.84929565	5.67E-29	1.95E-27	54.88849334
FBXO17	-0.70340648	0.894282528	-11.84535169	5.89E-29	2.02E-27	54.85144559
UNC5A	-0.416515231	0.274108533	-11.84166582	6.10E-29	2.09E-27	54.81682882
HEMGN	-0.47653916	0.206372488	-11.84149601	6.11E-29	2.09E-27	54.81523417
BCO1	-0.32032362	0.150015114	-11.83903102	6.25E-29	2.13E-27	54.79208725
RPS27L	0.639719537	5.170840313	11.83647595	6.40E-29	2.18E-27	54.76809757
RAG2	-2.25117846	0.918742886	-11.83570478	6.45E-29	2.19E-27	54.76085753
B3GNT7	1.846597316	3.768829866	11.83496187	6.50E-29	2.21E-27	54.75388318
NCAM1	-2.447962828	3.113991943	-11.83409064	6.55E-29	2.22E-27	54.74570441
CLDN1	3.106446384	7.604020478	11.8318427	6.69E-29	2.27E-27	54.72460337
MAD2L2	0.939252174	4.572703578	11.82648255	7.04E-29	2.38E-27	54.6742981
GPR83	-1.734012627	1.889652025	-11.82392337	7.21E-29	2.44E-27	54.65028473
CNTN1	-1.046138709	0.544486444	-11.82201886	7.34E-29	2.48E-27	54.6324163
TPD52L1	1.427412149	5.597086803	11.82164371	7.37E-29	2.48E-27	54.62889679
LOC100130476	-0.600895492	0.898929571	-11.81743929	7.67E-29	2.58E-27	54.58945698
EIF2AK3-DT	-0.627270475	1.273625652	-11.81061561	8.18E-29	2.75E-27	54.52546466
NOX4	1.277545486	1.89878486	11.80602925	8.54E-29	2.87E-27	54.48246608
ZNF197-AS1	-0.718188617	1.076980642	-11.80213567	8.87E-29	2.97E-27	54.44597036
PEX5L	-0.173492557	0.135093132	-11.79902212	9.13E-29	3.06E-27	54.41679115
IER5L	1.747763337	4.154656057	11.79777767	9.24E-29	3.09E-27	54.40512986
PAQR4	1.073407075	2.992160361	11.79260843	9.70E-29	3.24E-27	54.35669843
DCN	-2.967433999	3.975938153	-11.78019231	1.09E-28	3.64E-27	54.24042114
KCNJ2	2.414718143	3.45665678	11.77430044	1.15E-28	3.84E-27	54.18526904
ZNF157	-0.502043196	0.624102662	-11.76910661	1.21E-28	4.03E-27	54.13666453
MLLT3	-1.070339223	3.615870642	-11.76433499	1.27E-28	4.21E-27	54.09202238
ECE1	1.307462936	7.734938182	11.76256448	1.29E-28	4.28E-27	54.07546071
HGD	-2.898072483	3.727345265	-11.74730491	1.49E-28	4.93E-27	53.93278048
FOXA2	-2.350582137	1.988146287	-11.74719556	1.49E-28	4.93E-27	53.93175842
LRGUK	-0.608542953	0.525351711	-11.7444347	1.53E-28	5.05E-27	53.90595564
PIH1D2	-0.854899565	2.375184285	-11.74364582	1.54E-28	5.09E-27	53.89858353
MAP3K8	-1.011938716	2.817676995	-11.73131048	1.73E-28	5.71E-27	53.78334716
RAP1GAP	-2.025132739	6.199910549	-11.72608024	1.82E-28	5.99E-27	53.73450818
GRIN2C	-2.605129448	2.331348531	-11.71945913	1.94E-28	6.36E-27	53.67270011
TMEM184A	1.493036375	2.027773557	11.71567436	2.01E-28	6.59E-27	53.63737853
PAX8-AS1	-0.958131975	1.342119859	-11.71249407	2.07E-28	6.78E-27	53.60770365
GLUL	-1.108764267	7.936311638	-11.70595967	2.20E-28	7.20E-27	53.5467469
EIF1B-AS1	-0.404306345	0.955044268	-11.70459284	2.23E-28	7.28E-27	53.53399888
SOD3	-2.376779842	5.975046934	-11.70397456	2.24E-28	7.32E-27	53.52823266
CTSA	0.745301678	6.115091694	11.69657225	2.40E-28	7.83E-27	53.45921099
MTERF4	-0.864073302	3.56811613	-11.69619054	2.41E-28	7.85E-27	53.45565249
RBPMS-AS1	-1.107721926	3.392662922	-11.69318123	2.48E-28	8.07E-27	53.42760068
HIF3A	-0.813349491	0.773595486	-11.67984864	2.81E-28	9.13E-27	53.30337036
AIF1L	-1.745976019	6.180187411	-11.67574457	2.92E-28	9.48E-27	53.26514652
POLI	-1.111371255	3.408974814	-11.66125866	3.35E-28	1.08E-26	53.13029402
ACSM2B	-0.104917353	0.036976497	-11.65798647	3.45E-28	1.12E-26	53.09984637
NEK5	-0.418870317	0.620563712	-11.65756544	3.46E-28	1.12E-26	53.09592905
SLC7A6	-1.026248275	2.205049981	-11.65161099	3.66E-28	1.18E-26	53.04053738
VANGL1	-1.079600946	3.098855342	-11.64867939	3.77E-28	1.21E-26	53.01327216
ROR2	-1.983765069	2.506121424	-11.64577737	3.87E-28	1.25E-26	52.98628614
CCDC170	-1.263959224	2.812672732	-11.636691	4.21E-28	1.36E-26	52.90181754
EPS8	1.599875474	5.767047076	11.63547136	4.26E-28	1.37E-26	52.89048254
LINC00449	-0.355059622	0.257436403	-11.63390053	4.33E-28	1.39E-26	52.87588477
MARC2	-1.393174544	4.965871796	-11.62198566	4.84E-28	1.55E-26	52.76519769
BMERB1	1.406449913	4.882106736	11.62146639	4.86E-28	1.56E-26	52.76037535
RUNX1	1.766542657	3.107062525	11.61984973	4.94E-28	1.57E-26	52.74536249
LOC100506403	1.766542657	3.107062525	11.61984973	4.94E-28	1.57E-26	52.74536249
MUSK	-0.207080391	0.08395773	-11.6198239	4.94E-28	1.57E-26	52.74512267
CFAP157	-0.496860586	0.885667925	-11.61870832	4.99E-28	1.59E-26	52.73476372
NAV2-AS4	-0.516942267	0.317001571	-11.60734678	5.55E-28	1.77E-26	52.62929837
FER1L6-AS2	-0.122306387	0.048439542	-11.6055346	5.64E-28	1.79E-26	52.61248231
DLG4	1.215187588	4.192316487	11.59871066	6.02E-28	1.91E-26	52.54917371
PLA2G4E-AS1	-0.255490637	0.223995383	-11.59718236	6.10E-28	1.93E-26	52.53499806
REN	1.772052929	1.760347002	11.59337472	6.33E-28	2.00E-26	52.49968554
LINC01625	-0.324495485	0.153463396	-11.58468273	6.86E-28	2.17E-26	52.41910099
PAK5	-0.170531696	0.089144383	-11.5831076	6.96E-28	2.20E-26	52.40450172
C5orf64	-0.125385424	0.064222265	-11.58268057	6.99E-28	2.21E-26	52.40054396
ANKDD1A	-0.966469227	2.483351277	-11.58215865	7.03E-28	2.21E-26	52.39570683
TMOD1	-1.972071538	3.039332776	-11.57779502	7.32E-28	2.30E-26	52.35527008
HIPK1-AS1	-0.26629696	0.302995965	-11.57643612	7.41E-28	2.33E-26	52.34267937
LOC101929523	-0.868896708	1.526979464	-11.5753781	7.49E-28	2.35E-26	52.33287705
SUGT1P3	-0.812479379	2.031025759	-11.57003315	7.87E-28	2.46E-26	52.28336542
RMI2	1.270063819	3.454176771	11.57001224	7.87E-28	2.46E-26	52.28317177
MAGI2	-0.911608925	2.520802367	-11.56808148	8.01E-28	2.51E-26	52.26529008
MEIS1	-0.612559746	0.814378611	-11.56726538	8.08E-28	2.52E-26	52.2577323
FMO1	-0.8599728	0.70914571	-11.56467877	8.27E-28	2.58E-26	52.23378031
MIR3189	2.418773767	2.558683077	11.56088582	8.57E-28	2.67E-26	52.19866347
SPATA4	-0.781182392	0.88402753	-11.55937116	8.69E-28	2.71E-26	52.18464194
SCN11A	-0.20471865	0.189415067	-11.55906255	8.72E-28	2.71E-26	52.18178523
ZNF330	-0.797086774	5.594863837	-11.55700018	8.89E-28	2.76E-26	52.16269562
FN1	4.319042608	9.330461746	11.55209271	9.31E-28	2.89E-26	52.11727956
UPP1	1.641286702	4.812001561	11.54737951	9.73E-28	3.01E-26	52.0736724
TUB	-1.389522374	3.294977225	-11.54330245	1.01E-27	3.12E-26	52.03595951
TSNAXIP1	-0.754258237	0.699746379	-11.54234718	1.02E-27	3.15E-26	52.02712443
PRKN	-0.736259376	1.695613788	-11.53965407	1.05E-27	3.22E-26	52.00221876
ST7-OT4	-0.247429631	0.258902842	-11.53957527	1.05E-27	3.22E-26	52.00149005
SAXO1	-0.181735098	0.150546641	-11.53777743	1.06E-27	3.27E-26	51.98486577
LINC01519	-0.254065684	0.093070396	-11.53754688	1.07E-27	3.28E-26	51.98273405
B3GNT8	1.49986582	3.222853527	11.53473123	1.09E-27	3.36E-26	51.95670178
ANKRD18A	-0.819254341	1.065151225	-11.53439729	1.10E-27	3.37E-26	51.95361465
ARMC2	-0.615636141	1.653991723	-11.53067842	1.14E-27	3.48E-26	51.91923806
SFMBT1	-0.862401871	2.582784787	-11.52539911	1.19E-27	3.65E-26	51.87044871
SRPX	-1.787241455	3.357422005	-11.52319048	1.22E-27	3.72E-26	51.85004134
ABCC6P1	0.997602632	1.202598151	11.51978334	1.26E-27	3.84E-26	51.81856469
DUSP6	2.063141662	7.667587017	11.51738668	1.29E-27	3.92E-26	51.79642664
A2M-AS1	-0.864185335	1.30403793	-11.51688497	1.29E-27	3.94E-26	51.79179271
ABCC3	2.114888645	4.399737509	11.51404458	1.33E-27	4.04E-26	51.76556021
LOC101929140	-0.488664814	0.945231433	-11.50779718	1.41E-27	4.27E-26	51.70787601
HS6ST3	-1.516231848	1.178850836	-11.50144689	1.49E-27	4.53E-26	51.6492613
FAM3B	-1.632728726	1.88718472	-11.49732377	1.55E-27	4.70E-26	51.61121443
GCSAM	-1.258523198	1.669601891	-11.49700197	1.56E-27	4.71E-26	51.60824529
TBL1X	-0.902457533	4.140415105	-11.49270182	1.62E-27	4.90E-26	51.56857437
MRPS31	-0.660980255	4.938463184	-11.49018061	1.66E-27	5.01E-26	51.54531917
MLLT1	-0.930175308	5.935361928	-11.48918007	1.67E-27	5.05E-26	51.5360912
LINC00609	-0.926994773	0.740626423	-11.4887163	1.68E-27	5.06E-26	51.53181408
GNG7	-0.742315622	3.634411398	-11.48298341	1.77E-27	5.33E-26	51.47895059
ADH6	-0.117620339	0.110162436	-11.47955007	1.83E-27	5.50E-26	51.44729906
GAS2	-0.508926421	0.834006372	-11.47638852	1.89E-27	5.66E-26	51.41815834
TMEM132C	-0.730344385	0.290864284	-11.4760823	1.89E-27	5.67E-26	51.41533608
LINC01564	-0.520703669	0.242977816	-11.47427568	1.92E-27	5.76E-26	51.39868647
KIAA1211L	0.807571533	4.015782719	11.4712147	1.98E-27	5.92E-26	51.37048051
LINC01508	-1.406146969	2.037713327	-11.47110347	1.98E-27	5.92E-26	51.36945562
PLEKHA2	-0.923166988	4.504705289	-11.46915075	2.02E-27	6.02E-26	51.35146438
CCDC87	-0.820655938	1.276851408	-11.46427467	2.11E-27	6.29E-26	51.30654723
PI4K2B	-0.806601007	3.312722491	-11.46342933	2.13E-27	6.33E-26	51.2987613
CCM2	0.818731414	4.533279013	11.46286056	2.14E-27	6.36E-26	51.29352296
CISTR	-0.416378477	0.240454988	-11.4610486	2.17E-27	6.46E-26	51.27683586
NFIA-AS1	-0.32333292	0.205641249	-11.45970135	2.20E-27	6.53E-26	51.26442949
HBA2	-2.315266488	4.589895831	-11.45716292	2.25E-27	6.68E-26	51.24105646
CASZ1	-0.823731123	1.227129237	-11.45481195	2.30E-27	6.82E-26	51.21941225
PELI2	-0.948035068	2.112016972	-11.45285335	2.35E-27	6.94E-26	51.20138251
EDARADD	-1.438220031	1.872068031	-11.45212001	2.36E-27	6.98E-26	51.19463227
ZBTB16	-1.810450676	2.506514669	-11.44997166	2.41E-27	7.11E-26	51.17485869
GPRIN1	0.986525886	1.383211914	11.43780606	2.70E-27	7.95E-26	51.06292833
MAPK8IP2	-0.674621569	0.952297786	-11.43553241	2.76E-27	8.10E-26	51.04201756
PTCH2	-0.9399407	1.363153303	-11.43553148	2.76E-27	8.10E-26	51.04200901
C2orf50	-0.289433489	0.276228582	-11.43362761	2.81E-27	8.24E-26	51.02450105
GRB7	1.698351565	4.669183734	11.43300606	2.82E-27	8.28E-26	51.01878562
ZNF480	-0.761606697	3.260421233	-11.4325715	2.83E-27	8.30E-26	51.01478981
LINC01722	-0.078484936	0.030601001	-11.42157384	3.14E-27	9.18E-26	50.91369593
TMEM267	-1.010662327	4.412033228	-11.4153196	3.33E-27	9.72E-26	50.85623159
AK7	-0.914380453	1.27825349	-11.41448101	3.35E-27	9.78E-26	50.84852812
LOC100507388	-0.196905946	0.126554641	-11.40935719	3.51E-27	1.02E-25	50.80146657
NSMCE3	-0.833577621	5.666969512	-11.40504956	3.66E-27	1.07E-25	50.76191164
SMIM10	-1.151088674	3.178647743	-11.39785756	3.91E-27	1.14E-25	50.69589132
HIGD1B	1.638125966	3.233016073	11.39708101	3.94E-27	1.14E-25	50.68876437
ZNF852	-0.513596316	0.979723856	-11.39452997	4.03E-27	1.17E-25	50.66535369
CD63	0.751213953	10.28577739	11.38888608	4.25E-27	1.23E-25	50.6135717
HCRTR1	-0.341802299	0.366340897	-11.38251781	4.51E-27	1.31E-25	50.55516248
TCEAL2	-3.097727351	3.903415792	-11.38200536	4.53E-27	1.31E-25	50.55046314
TMEM8A	0.73615262	6.090062532	11.37965544	4.63E-27	1.34E-25	50.52891561
CHODL	-0.678690822	0.782523099	-11.37333357	4.91E-27	1.42E-25	50.47096067
HMCN2	-0.928302366	0.749738623	-11.36944242	5.09E-27	1.47E-25	50.43529895
LINC01836	-1.330234889	1.37190835	-11.36184951	5.46E-27	1.57E-25	50.36573277
C11orf65	-0.462949122	0.919000756	-11.36080903	5.51E-27	1.58E-25	50.35620216
CDC14B	-1.112850871	3.34364875	-11.35982004	5.56E-27	1.60E-25	50.3471436
AAK1	-1.109145255	3.569469296	-11.35828524	5.64E-27	1.62E-25	50.33308681
PFKFB2	-1.527175078	4.547177522	-11.35292164	5.93E-27	1.70E-25	50.28397224
UCKL1-AS1	-0.392774801	0.380933438	-11.34997108	6.09E-27	1.74E-25	50.25695999
PYY	-1.072495479	1.048859425	-11.34533991	6.36E-27	1.82E-25	50.21457055
FAXDC2	-1.439590028	4.181113647	-11.34484363	6.39E-27	1.82E-25	50.2100287
TENT5C	-1.236163811	4.645752958	-11.34353447	6.47E-27	1.84E-25	50.19804811
NTN1	-1.008451875	1.03829087	-11.34129592	6.60E-27	1.88E-25	50.17756436
CRYAB	-1.776434432	7.073408305	-11.33903696	6.74E-27	1.92E-25	50.15689631
S100A16	0.964837249	7.48392699	11.33443065	7.03E-27	2.00E-25	50.1147594
LIMK1	0.870457007	5.053471926	11.33225438	7.18E-27	2.04E-25	50.09485539
EPM2A	-0.681840621	2.161213027	-11.31732702	8.24E-27	2.34E-25	49.95839379
SEZ6L2	2.551536491	3.859023528	11.31615845	8.33E-27	2.36E-25	49.94771582
TOB1	-1.495909266	6.205441479	-11.31372082	8.51E-27	2.41E-25	49.92544361
LOH12CR2	-1.054950354	2.193730785	-11.31088865	8.74E-27	2.47E-25	49.89957038
CELF4	1.232380904	1.485131423	11.309306	8.87E-27	2.50E-25	49.88511389
FBXO30	-1.08084336	3.204717997	-11.30927731	8.87E-27	2.50E-25	49.88485181
KATNAL2	-1.500895836	2.435775322	-11.30234352	9.46E-27	2.67E-25	49.82153076
HK1	-0.933261317	6.335516869	-11.30178515	9.51E-27	2.68E-25	49.81643265
FGFBP3	-0.861089923	2.479428197	-11.30018361	9.65E-27	2.71E-25	49.80181083
OIT3	1.502351328	1.704604372	11.29329331	1.03E-26	2.89E-25	49.73891812
DPY19L2P4	-0.696277715	0.421214704	-11.29273803	1.03E-26	2.90E-25	49.73385074
SNCA	-1.161031054	2.040652366	-11.28927336	1.07E-26	2.99E-25	49.7022361
AGR2	2.860307236	5.004865577	11.28812553	1.08E-26	3.02E-25	49.69176371
MTMR11	1.446726603	2.94493685	11.28721401	1.09E-26	3.04E-25	49.68344772
FAM205C	-0.034356401	0.014587086	-11.28660683	1.09E-26	3.05E-25	49.67790851
CD164L2	1.870152846	2.268796786	11.28602661	1.10E-26	3.07E-25	49.67261547
CUX2	-2.022436346	0.965525772	-11.28409235	1.12E-26	3.12E-25	49.65497135
SEPTIN4-AS1	-0.484484302	0.475305838	-11.28292399	1.13E-26	3.15E-25	49.64431463
MEF2C-AS1	-0.555525149	0.697376716	-11.27813377	1.18E-26	3.29E-25	49.60062972
FHL2	-1.460283685	3.151386796	-11.27781418	1.19E-26	3.29E-25	49.5977156
FLNC	-1.312091091	1.255118449	-11.2763025	1.20E-26	3.34E-25	49.58393226
PRPS1	-1.033235684	5.777191238	-11.27101522	1.26E-26	3.50E-25	49.53573252
TMEM41A	0.719397717	3.705282846	11.27074633	1.27E-26	3.50E-25	49.53328162
FHL1	-2.496271948	6.309792518	-11.25276545	1.49E-26	4.13E-25	49.36947218
MKLN1-AS	-0.664333654	1.568261107	-11.25090144	1.52E-26	4.20E-25	49.35249995
TK1	1.312639509	3.892833614	11.24769297	1.56E-26	4.32E-25	49.32329019
SLIT1	3.175767025	3.326720533	11.244404	1.61E-26	4.45E-25	49.29335294
KIF6	-0.577181423	0.564134089	-11.24404183	1.62E-26	4.46E-25	49.29005668
ANKRD35	-0.641449923	0.75396016	-11.2421186	1.65E-26	4.53E-25	49.27255378
TSTA3	0.759700752	5.931206199	11.2395363	1.69E-26	4.64E-25	49.24905559
MIOX	-2.220358462	2.905797983	-11.23485628	1.76E-26	4.83E-25	49.20647745
TC2N	-1.266891031	3.49114828	-11.23318209	1.79E-26	4.90E-25	49.1912485
PRKCE	-0.898349716	1.866590466	-11.22919143	1.85E-26	5.08E-25	49.15495412
FOLH1	1.160457922	1.611079971	11.22054824	2.01E-26	5.49E-25	49.07637322
GLRB	1.235012075	2.385059401	11.21846273	2.05E-26	5.59E-25	49.05741809
SYT4	-0.296797629	0.113255337	-11.21776371	2.06E-26	5.62E-25	49.05106528
AMD1	-0.833734307	5.06459957	-11.21640093	2.09E-26	5.69E-25	49.03868063
ARHGAP23	1.372691709	4.250729942	11.21266548	2.16E-26	5.88E-25	49.0047387
JMJD1C-AS1	-0.803343551	1.770212549	-11.20693493	2.27E-26	6.19E-25	48.95268208
CAB39L	-0.95649559	3.353293539	-11.20643841	2.29E-26	6.21E-25	48.94817246
NEXN	-1.421439046	2.427581255	-11.2044349	2.33E-26	6.32E-25	48.92997686
STX11	-1.436432361	3.386498148	-11.20004828	2.42E-26	6.58E-25	48.89014528
MYEF2	0.981841847	2.423125536	11.19462319	2.55E-26	6.90E-25	48.84089768
LOXL2	1.312949196	3.267106519	11.19394234	2.56E-26	6.94E-25	48.83471812
CEP85L	-0.701959219	1.454800233	-11.19389333	2.56E-26	6.94E-25	48.8342733
SMCR5	-0.172980781	0.120549838	-11.19348246	2.57E-26	6.95E-25	48.83054429
FOLR3	-1.038940927	0.69285421	-11.18841701	2.70E-26	7.28E-25	48.78457771
FERMT1	-1.453445867	1.620667463	-11.18217464	2.85E-26	7.70E-25	48.72794902
NPY5R	-0.465339599	0.240702571	-11.17883419	2.94E-26	7.93E-25	48.69765367
WWTR1-AS1	-0.80621771	1.197735968	-11.17813287	2.96E-26	7.97E-25	48.69129391
TXNL1	-0.913308528	5.574246285	-11.17448122	3.06E-26	8.23E-25	48.65818399
DZIP3	-0.889700043	3.826249239	-11.17378636	3.08E-26	8.28E-25	48.65188446
LOC105369187	1.190394078	1.130337787	11.17292331	3.11E-26	8.33E-25	48.64406031
CDH13	1.303480581	2.546818724	11.16347098	3.39E-26	9.08E-25	48.55839391
TCEAL7	-1.174164592	2.113727863	-11.15856455	3.54E-26	9.48E-25	48.51394476
CCDC54	-0.153109985	0.124993836	-11.15482513	3.67E-26	9.80E-25	48.48007625
LINC00472	-0.986975375	1.688039791	-11.15343515	3.71E-26	9.92E-25	48.46748883
CDH24	0.95665511	3.274982639	11.15330835	3.72E-26	9.92E-25	48.46634063
WFS1	-1.225807676	5.703562886	-11.14765958	3.91E-26	1.04E-24	48.41519665
CNTNAP3	-0.450664101	0.304473439	-11.14693109	3.94E-26	1.05E-24	48.408602
UXT-AS1	-0.633932399	1.087745782	-11.14637679	3.96E-26	1.05E-24	48.4035845
NFATC1	-1.040225567	2.301565844	-11.14371433	4.06E-26	1.08E-24	48.3794859
ZRANB2-AS2	-0.388092174	0.478798743	-11.14143825	4.14E-26	1.10E-24	48.35888749
TRAF6	-0.829890686	3.070155395	-11.13612153	4.35E-26	1.15E-24	48.31078154
CRABP1	-3.747149642	5.12529012	-11.13375781	4.45E-26	1.18E-24	48.28939907
LINC01586	-1.569370731	1.27951486	-11.13169737	4.53E-26	1.20E-24	48.27076249
ZHX3	-0.996199486	3.878922322	-11.13132963	4.55E-26	1.20E-24	48.26743651
TYMSOS	0.892216308	1.313111409	11.13063432	4.57E-26	1.21E-24	48.26114812
SUCNR1	-1.549669439	2.343946746	-11.12392717	4.86E-26	1.28E-24	48.20050084
ZDHHC14	-0.758938868	1.61972663	-11.12094781	5.00E-26	1.32E-24	48.17356821
HSD52	-0.149223891	0.072607744	-11.12067526	5.01E-26	1.32E-24	48.17110469
CAMK2N2	1.244042921	1.369069604	11.12037731	5.02E-26	1.32E-24	48.16841162
STRA6	2.533395117	2.634622404	11.11715319	5.17E-26	1.36E-24	48.13927247
SETBP1	-1.08467722	2.501513603	-11.11247783	5.40E-26	1.42E-24	48.09702681
HYKK	-0.594324311	1.428868178	-11.11232949	5.41E-26	1.42E-24	48.09568656
LAMB3	3.364975435	5.578267492	11.10645556	5.70E-26	1.49E-24	48.04262707
TMEM170B	-0.817050147	1.996968351	-11.10149018	5.97E-26	1.56E-24	47.99778826
RTN1	-1.063636335	1.707775192	-11.09929903	6.09E-26	1.59E-24	47.97800556
MFGE8	1.773321099	6.480913057	11.09794661	6.16E-26	1.61E-24	47.96579652
AKAP2	-0.476076027	0.406148436	-11.09683806	6.23E-26	1.62E-24	47.95578971
C12orf60	-0.50594824	0.922647117	-11.09439634	6.37E-26	1.66E-24	47.93375076
AK1	1.124426878	5.338809995	11.09404586	6.39E-26	1.66E-24	47.93058757
RRS1-AS1	-0.105983706	0.106341712	-11.09085851	6.58E-26	1.71E-24	47.90182371
SERPINA1	3.641516087	8.691034208	11.08630431	6.86E-26	1.78E-24	47.8607338
PNPLA1	-0.189972993	0.114712403	-11.08542575	6.91E-26	1.79E-24	47.8528083
MBNL1-AS1	-0.483168299	0.758925344	-11.08079964	7.21E-26	1.87E-24	47.81108265
LRFN5	-0.576399644	0.28508631	-11.07263548	7.76E-26	2.01E-24	47.73747195
EFHB	-0.745222486	0.850157288	-11.07170306	7.83E-26	2.03E-24	47.72906714
TDRD9	-2.105752756	2.260142278	-11.07001719	7.95E-26	2.06E-24	47.71387184
KLK10	3.86723304	4.408593043	11.06757717	8.13E-26	2.10E-24	47.69188178
ROPN1B	-0.529332474	0.474627423	-11.06599195	8.25E-26	2.13E-24	47.67759699
RARA-AS1	1.064413041	3.343023822	11.0636504	8.43E-26	2.17E-24	47.6564991
SMIM8	-0.468291469	1.803248558	-11.06013351	8.70E-26	2.24E-24	47.62481645
LINC01590	-0.468291469	1.803248558	-11.06013351	8.70E-26	2.24E-24	47.62481645
RNVU1-19	-1.373168482	1.11074293	-11.06000864	8.71E-26	2.24E-24	47.62369166
ULK4P3	-0.399244392	0.251046836	-11.05944762	8.75E-26	2.25E-24	47.61863825
SETDB2	-0.756765263	3.290030293	-11.05665574	8.98E-26	2.30E-24	47.59349252
LOC102723322	-0.367254636	0.324209211	-11.05650591	8.99E-26	2.30E-24	47.59214308
LINC02301	-0.282237919	0.092261357	-11.05401749	9.20E-26	2.35E-24	47.5697341
PRDM16-DT	-1.610088029	2.338184764	-11.05021747	9.52E-26	2.43E-24	47.53551995
TP53INP2	-1.22906039	5.308377829	-11.04415453	1.01E-25	2.57E-24	47.48094655
AKR1C2	-1.325142528	0.829627563	-11.03947202	1.05E-25	2.68E-24	47.43881157
MVP	1.219432352	6.825836306	11.03810779	1.06E-25	2.71E-24	47.42653778
LINC01875	-0.231977296	0.055922649	-11.03781478	1.07E-25	2.71E-24	47.42390176
LOC100129129	-2.385660581	2.134434096	-11.03079028	1.14E-25	2.89E-24	47.3607198
ASF1B	1.28004964	3.169414563	11.02821182	1.16E-25	2.95E-24	47.33753426
SIGLEC11	-0.58400799	0.547641142	-11.0230325	1.22E-25	3.09E-24	47.29097204
PLEKHD1	-1.276512734	0.873597058	-11.01203885	1.35E-25	3.42E-24	47.19218464
SLC25A15	-1.870620551	3.938522566	-11.00717988	1.41E-25	3.57E-24	47.1485426
MEI4	-1.243364484	1.284981284	-11.00690429	1.41E-25	3.57E-24	47.14606769
JUN	-1.878817579	8.344209331	-11.00638363	1.42E-25	3.58E-24	47.14139202
CACNA2D1	-1.106121559	3.650322865	-11.00504921	1.44E-25	3.62E-24	47.12940929
CX3CL1	1.132072304	5.666618706	11.00191158	1.48E-25	3.73E-24	47.1012378
TNFRSF10B	0.888721844	5.401547431	11.00014378	1.50E-25	3.78E-24	47.08536772
TPH2	-0.027326727	0.010558455	-10.99675812	1.55E-25	3.90E-24	47.05497809
OGDHL	-2.237206219	3.641122723	-10.99572882	1.56E-25	3.93E-24	47.04574031
SPATA9	0.59274543	1.048193583	10.99129717	1.63E-25	4.09E-24	47.00597323
LONRF3	-1.453424714	2.905048014	-10.99033636	1.64E-25	4.12E-24	46.99735281
FAM178B	1.28610892	1.264073793	10.9838874	1.74E-25	4.36E-24	46.93950491
LINC01058	-0.60272013	0.615119181	-10.98298096	1.75E-25	4.39E-24	46.93137574
LOC339874	-0.842502255	1.122024778	-10.98235169	1.76E-25	4.41E-24	46.92573264
NCRNA00250	-0.296254933	0.156558737	-10.98233944	1.76E-25	4.41E-24	46.92562276
MAB21L1	-0.396049338	0.337975506	-10.98047101	1.79E-25	4.48E-24	46.9088683
IRS1	-1.731762201	4.451325106	-10.97785321	1.84E-25	4.58E-24	46.88539709
SLC26A4	-3.171813213	6.031778808	-10.97534204	1.88E-25	4.68E-24	46.86288537
EIF5A2	-0.651911888	1.571755107	-10.97227338	1.93E-25	4.81E-24	46.83538037
AKAP3	-0.975484958	1.357294656	-10.97212865	1.93E-25	4.81E-24	46.83408319
SELENOV	-2.159722483	1.713548115	-10.971377	1.95E-25	4.84E-24	46.82734685
TYRO3	1.127239098	2.176059844	10.96863024	2.00E-25	4.96E-24	46.80273248
FOXD3-AS1	-0.130590079	0.043103937	-10.96307911	2.10E-25	5.21E-24	46.7529995
LOC102724927	-1.256725429	1.992816178	-10.96257051	2.11E-25	5.23E-24	46.74844373
FAHD2B	-0.652524494	1.105917721	-10.96248778	2.11E-25	5.23E-24	46.74770273
MROH6	1.581167229	2.786329637	10.96192671	2.12E-25	5.25E-24	46.7426771
CATSPERB	-0.262314678	0.260050777	-10.96084417	2.14E-25	5.30E-24	46.73298109
MAN1A1	-1.343852075	4.210165483	-10.96060449	2.15E-25	5.30E-24	46.7308344
IL33	-1.445525234	3.000550939	-10.95330053	2.29E-25	5.66E-24	46.66543152
LOC101929066	-0.883093259	1.817097374	-10.95240044	2.31E-25	5.70E-24	46.65737364
TMEM198B	-1.1201655	3.6974668	-10.95013215	2.36E-25	5.81E-24	46.63706909
KIAA1614	-0.885212302	2.051607947	-10.94886879	2.39E-25	5.87E-24	46.6257613
MRC2	2.406986338	5.824369743	10.94466096	2.48E-25	6.09E-24	46.58810487
HSPB11	-0.914723497	4.655426794	-10.93453622	2.72E-25	6.67E-24	46.49753503
UGDH-AS1	-0.88654031	2.274664243	-10.92451423	2.98E-25	7.30E-24	46.40793704
RARB	-1.24502913	3.092814753	-10.91637096	3.20E-25	7.85E-24	46.33517371
COL4A6	-0.718403435	0.510050867	-10.91629194	3.20E-25	7.85E-24	46.33446777
LINC01792	-0.05088594	0.012632366	-10.91444929	3.26E-25	7.97E-24	46.31800784
PCGF5	-0.88433452	4.50503214	-10.91316275	3.30E-25	8.05E-24	46.30651659
C8orf48	-0.962096604	2.573112032	-10.91211586	3.33E-25	8.12E-24	46.29716647
IDI1	-0.799046693	4.800934919	-10.90618285	3.51E-25	8.56E-24	46.24418766
LOC105372441	-0.529732728	0.205779474	-10.90155476	3.66E-25	8.92E-24	46.20287401
DCAF17	-0.949406159	3.219036306	-10.89593031	3.85E-25	9.37E-24	46.15268115
TPO	-4.404190927	7.114382288	-10.89334712	3.94E-25	9.58E-24	46.12963422
SLC29A4	-1.785625964	2.219694856	-10.88983248	4.07E-25	9.88E-24	46.09828263
NTS	-1.105475215	0.642894778	-10.88943162	4.08E-25	9.91E-24	46.09470724
ZNF536	-1.016105871	0.553910221	-10.88877448	4.11E-25	9.96E-24	46.08884624
SDC4	1.971444368	9.570279406	10.87656574	4.59E-25	1.11E-23	45.97999785
CBX2	0.722218391	1.586247922	10.87519901	4.64E-25	1.12E-23	45.96781746
XKRX	2.067315237	2.582871909	10.87401575	4.69E-25	1.13E-23	45.95727298
SLC9C1	-0.666168607	0.621275661	-10.87245131	4.76E-25	1.15E-23	45.94333285
DYRK3	-0.917084472	2.769966337	-10.87159018	4.80E-25	1.16E-23	45.93566016
RBM15	-0.553222596	2.825347032	-10.8708623	4.83E-25	1.16E-23	45.92917502
SCGB1D2	-0.804200364	0.512480255	-10.86882589	4.92E-25	1.18E-23	45.91103285
MINDY1	-1.069546885	5.526802612	-10.86474124	5.10E-25	1.23E-23	45.8746498
BAIAP3	2.080879087	2.952385351	10.86405695	5.13E-25	1.23E-23	45.8685555
ADGRG3	-0.853994191	0.666765721	-10.86210368	5.22E-25	1.25E-23	45.85116109
STEAP2	-1.290100919	1.756594511	-10.85931163	5.36E-25	1.29E-23	45.82630044
HMGA2-AS1	1.504743592	2.12099753	10.85786903	5.43E-25	1.30E-23	45.81345709
TMEM229A	-0.135421518	0.047179751	-10.85712741	5.46E-25	1.31E-23	45.80685486
FAM43A	1.708561577	5.147765685	10.85643039	5.50E-25	1.32E-23	45.80064999
TCEANC	-0.574113216	1.796398324	-10.85384406	5.63E-25	1.34E-23	45.77762873
PRIMA1	-1.187927183	0.830556112	-10.8487988	5.89E-25	1.41E-23	45.73273035
ZNF782	-0.710912199	1.959335894	-10.84436029	6.13E-25	1.46E-23	45.6932426
RAG1	-1.088093864	0.93185666	-10.84264219	6.22E-25	1.48E-23	45.67796003
RNF24	0.99116069	4.554573099	10.83080842	6.92E-25	1.65E-23	45.57274096
MIR22HG	-1.441365703	4.732028059	-10.83036964	6.95E-25	1.65E-23	45.56884107
DIO2	-2.126593632	6.31314481	-10.828113	7.09E-25	1.69E-23	45.54878518
LINC01257	-0.766546097	0.307267349	-10.82670392	7.18E-25	1.71E-23	45.5362634
FRMPD1	-0.301904917	0.218868389	-10.81929981	7.67E-25	1.82E-23	45.47048396
MPC1	-0.870989265	6.122146049	-10.81226172	8.17E-25	1.94E-23	45.40798327
CFAP206	-0.243815589	0.238685171	-10.81102048	8.27E-25	1.96E-23	45.39696333
CSF2	1.90255563	1.849541271	10.81078455	8.28E-25	1.96E-23	45.39486878
LOC101929384	-1.005097987	1.223250436	-10.81065581	8.29E-25	1.96E-23	45.39372587
ING3	-0.800034546	3.155951344	-10.80550935	8.68E-25	2.05E-23	45.34804444
PRDM16	-1.339074891	3.181302291	-10.79860584	9.24E-25	2.18E-23	45.28678896
BEX3	-0.989777183	8.655472237	-10.79812119	9.28E-25	2.19E-23	45.28248958
GABPB2	-0.668703286	2.839607583	-10.79557886	9.49E-25	2.24E-23	45.25993825
LINC01780	-0.41520157	0.204520179	-10.79426146	9.61E-25	2.26E-23	45.24825382
KLRG1	-0.745944141	1.158873566	-10.7927512	9.74E-25	2.29E-23	45.23486004
LINC01814	-0.362746375	0.388956316	-10.79120067	9.87E-25	2.32E-23	45.22111026
LSMEM2	-0.260502114	0.169462873	-10.78777363	1.02E-24	2.39E-23	45.19072474
HRH1	1.561505929	2.622753807	10.78657744	1.03E-24	2.41E-23	45.18012023
FLRT1	-2.063305493	1.604481105	-10.78538622	1.04E-24	2.44E-23	45.16956059
MET	2.042216028	7.105320002	10.78464146	1.05E-24	2.45E-23	45.16295906
IER2	-1.571239042	7.431397799	-10.77837214	1.11E-24	2.59E-23	45.10739913
ZNF548	-0.736373864	3.2552633	-10.77604097	1.13E-24	2.64E-23	45.08674517
NDRG2	-1.0424379	4.605045597	-10.7719071	1.17E-24	2.74E-23	45.05012664
KCNIP1	-0.607402747	0.289827717	-10.77046349	1.19E-24	2.77E-23	45.03734105
NAT8L	2.236948977	3.877744782	10.76779175	1.22E-24	2.84E-23	45.01368117
SYT12	3.26703783	3.182269791	10.76692507	1.23E-24	2.86E-23	45.00600697
TRPM5	-0.749855664	0.600176204	-10.76594622	1.24E-24	2.88E-23	44.99734011
NUDT16	-0.912528478	4.769243112	-10.76418541	1.26E-24	2.92E-23	44.98175084
CCDC152	-0.780978232	1.202825135	-10.7632729	1.27E-24	2.94E-23	44.97367263
ELL2	-1.077197734	4.286335523	-10.76038525	1.30E-24	3.02E-23	44.948112
LRRIQ3	-0.523658249	0.522590065	-10.75922415	1.31E-24	3.04E-23	44.93783548
C9orf43	-0.582299918	0.859321714	-10.7591727	1.32E-24	3.04E-23	44.93738018
XPR1	1.251564312	5.312870854	10.75659051	1.35E-24	3.11E-23	44.91452872
PPP1R1B	2.176618133	2.299451804	10.75582889	1.36E-24	3.13E-23	44.90778936
CAMK2N1	2.587264488	6.580896231	10.75427486	1.37E-24	3.17E-23	44.8940392
FAM104B	-0.659016128	3.940711238	-10.74911974	1.44E-24	3.32E-23	44.84843532
NUDT7	-0.772457355	2.932100093	-10.74804898	1.45E-24	3.35E-23	44.83896477
SPATA2	-0.820784893	4.178316843	-10.74800747	1.45E-24	3.35E-23	44.83859763
CBARP	0.79391036	1.235636825	10.74573715	1.48E-24	3.41E-23	44.81851954
DPY19L2	-1.439954983	2.32431956	-10.74519264	1.49E-24	3.42E-23	44.81370441
TMEM79	1.4299052	3.956679797	10.74012538	1.56E-24	3.58E-23	44.76890224
RTL4	2.587815164	2.630778908	10.7395932	1.57E-24	3.59E-23	44.76419773
BCL11B	-1.063522029	1.190517238	-10.73955388	1.57E-24	3.59E-23	44.76385017
CTSH	1.972251728	7.066550286	10.73476984	1.64E-24	3.75E-23	44.72156617
DOK6	-0.843853895	0.875582284	-10.73208795	1.68E-24	3.83E-23	44.69786742
PPP1R13B	-0.880077839	4.932246142	-10.72993461	1.71E-24	3.90E-23	44.67884203
GCSH	-1.179530434	4.00501544	-10.72943486	1.72E-24	3.92E-23	44.67442694
ACOT6	-0.183061643	0.110592634	-10.72723364	1.75E-24	3.99E-23	44.65498174
ANKRD9	-1.019670765	2.686007225	-10.72677881	1.76E-24	4.00E-23	44.65096418
LOC646383	-0.447046736	0.811558718	-10.72224466	1.83E-24	4.17E-23	44.61091944
NR1D1	1.856146343	5.61312132	10.72215269	1.83E-24	4.17E-23	44.61010722
TAFA5	1.262311292	1.831912291	10.72003317	1.87E-24	4.24E-23	44.59139192
SEMA3B-AS1	-1.183884131	3.029510556	-10.71343626	1.98E-24	4.50E-23	44.53315677
LOC107985579	-0.114895793	0.037020302	-10.70921907	2.06E-24	4.66E-23	44.49594112
TLCD1	0.94223876	4.396207959	10.70788096	2.08E-24	4.72E-23	44.4841346
NEK11	-0.848250681	3.409947685	-10.70199953	2.19E-24	4.96E-23	44.43225259
ADAMTSL4-AS1	-0.476141654	0.506796986	-10.70171187	2.20E-24	4.97E-23	44.42971554
OSTN	-0.196904466	0.048391813	-10.70096284	2.21E-24	5.00E-23	44.42310952
DUBR	-0.630087706	2.068087581	-10.70063576	2.22E-24	5.01E-23	44.42022501
DYSF	1.116778053	4.271566553	10.69751427	2.28E-24	5.15E-23	44.39269906
LOC101928436	-0.263909064	0.155519265	-10.694212	2.35E-24	5.30E-23	44.36358479
DMAC2L	-0.609962281	3.33035971	-10.69325447	2.37E-24	5.34E-23	44.35514387
SYDE2	-0.956982152	1.81664696	-10.69192555	2.40E-24	5.40E-23	44.34342982
FZD8	-1.219249871	3.413665257	-10.6912295	2.41E-24	5.43E-23	44.33729468
C5AR2	0.823703315	1.22299853	10.68640077	2.52E-24	5.66E-23	44.29474063
EPB41L2	-1.022495991	3.724066726	-10.68303228	2.60E-24	5.83E-23	44.26506266
ADIG	-1.593709743	1.201118167	-10.68271707	2.60E-24	5.84E-23	44.26228586
DGLUCY	-0.684920491	4.488379603	-10.67718743	2.73E-24	6.13E-23	44.21358126
PLA2G7	-1.698665389	4.275019052	-10.67224038	2.86E-24	6.40E-23	44.17002193
ERVW-1	-0.160279828	0.116059716	-10.66510897	3.04E-24	6.81E-23	44.10725233
TBC1D2	1.532396384	5.870146491	10.65711135	3.27E-24	7.31E-23	44.03689108
TRIM45	-1.019613361	2.46748302	-10.65575714	3.31E-24	7.38E-23	44.02498047
ERO1B	-1.357794507	3.98397959	-10.65573962	3.31E-24	7.38E-23	44.02482636
CLDN9	2.187971462	3.590243008	10.65455923	3.34E-24	7.45E-23	44.01444533
LOC101927692	-0.38435965	0.408980922	-10.65425872	3.35E-24	7.47E-23	44.01180262
CSNK1A1L	-0.078810666	0.051741175	-10.65174857	3.43E-24	7.63E-23	43.98972988
TRMO	-0.720995966	3.677811305	-10.65082733	3.46E-24	7.69E-23	43.98162986
FER1L5	-0.235853047	0.184493896	-10.64840626	3.53E-24	7.85E-23	43.96034484
VAPB	-0.896884345	4.552633958	-10.64013338	3.80E-24	8.44E-23	43.88763701
GRIK4	-1.526302304	1.273194038	-10.63850037	3.86E-24	8.55E-23	43.87328935
C6orf141	-0.679749157	0.488355718	-10.63412349	4.01E-24	8.88E-23	43.83484109
MAMLD1	1.732412241	2.958326416	10.62648553	4.29E-24	9.50E-23	43.76777101
ADD3	-1.15241578	5.896996257	-10.62544966	4.33E-24	9.57E-23	43.75867735
ALDH1B1	-1.190683168	4.580445822	-10.62543519	4.33E-24	9.57E-23	43.75855028
ABCC4	-1.379007273	2.193085929	-10.62454241	4.37E-24	9.64E-23	43.75071322
MNS1	-0.839496065	2.347154934	-10.61991905	4.55E-24	1.00E-22	43.71013498
CORO2A	1.397623268	3.582902403	10.61895851	4.59E-24	1.01E-22	43.70170604
ETFBKMT	-0.619997489	1.75781616	-10.61384387	4.80E-24	1.06E-22	43.65683209
GFRA3	-0.398032828	0.251939554	-10.60660622	5.12E-24	1.13E-22	43.59335584
ENY2	-0.563957942	4.338743514	-10.603064	5.28E-24	1.16E-22	43.56229986
GPR155	-1.064048597	2.329970802	-10.6025251	5.31E-24	1.17E-22	43.55757578
TMEM173	1.401900025	5.959460265	10.59932245	5.46E-24	1.20E-22	43.52950379
SAMD5	-1.363654127	1.301576297	-10.59813243	5.52E-24	1.21E-22	43.51907434
B3GNT3	3.608695965	4.07648902	10.59747838	5.55E-24	1.22E-22	43.51334254
LRRC2	-1.463067931	4.09192437	-10.59609197	5.62E-24	1.23E-22	43.50119347
EPHA10	1.620599756	1.757718444	10.59443417	5.70E-24	1.25E-22	43.48666754
TSPAN5	-1.235154484	3.478040382	-10.59206503	5.82E-24	1.27E-22	43.46591128
HLF	-2.005699063	3.159315487	-10.58667419	6.11E-24	1.33E-22	43.41869314
LRRC75A	1.087845043	3.744860172	10.58409348	6.25E-24	1.36E-22	43.39609432
LOC653712	-0.592377934	0.641056309	-10.58305947	6.31E-24	1.37E-22	43.38704073
PSD3	1.488868756	4.222009535	10.57430102	6.81E-24	1.48E-22	43.31037661
CPQ	-1.280538445	7.44625434	-10.5676879	7.22E-24	1.57E-22	43.25251862
GOLGA8K	-0.348486158	0.282150039	-10.56277508	7.54E-24	1.64E-22	43.20955183
RAVER2	-0.801338254	2.856036384	-10.56164965	7.62E-24	1.66E-22	43.19971084
SNAI1	-1.580527043	3.582261012	-10.56010001	7.72E-24	1.68E-22	43.18616162
HPCAL4	2.38772994	2.583291193	10.55327004	8.21E-24	1.78E-22	43.12645965
B3GALT5	-0.994399257	0.743550205	-10.5518627	8.31E-24	1.80E-22	43.11416097
RBMXL1	-0.82376549	3.567243138	-10.54841856	8.56E-24	1.85E-22	43.08406742
ZNF235	-0.579921936	1.537239727	-10.54656712	8.71E-24	1.88E-22	43.06789289
EGR2	-2.424426897	5.403899263	-10.53611733	9.55E-24	2.06E-22	42.97663688
EDRF1-DT	-0.488046803	0.887955993	-10.5213793	1.09E-23	2.35E-22	42.84803388
GLI3	-1.083915394	2.470852763	-10.52126627	1.09E-23	2.35E-22	42.84704805
CNTLN	-0.585586781	1.606470064	-10.52021169	1.10E-23	2.37E-22	42.83785053
IL2	-0.218694343	0.102241154	-10.51838516	1.12E-23	2.40E-22	42.82192179
RNU5E-1	-1.511262922	1.298690774	-10.51703353	1.13E-23	2.43E-22	42.81013576
SREBF1	1.044452875	5.631328183	10.51458522	1.15E-23	2.48E-22	42.78878929
TMPRSS6	3.567147048	3.580888966	10.51396491	1.16E-23	2.49E-22	42.78338142
CCDC96	-0.763471882	2.508806587	-10.51235078	1.18E-23	2.53E-22	42.76931043
ANKRD27	-0.703757889	3.866354795	-10.5099462	1.20E-23	2.58E-22	42.74835138
LINC01534	-0.60977637	1.677221541	-10.50811022	1.22E-23	2.62E-22	42.73235059
IQCH	-0.77222886	1.491529495	-10.50806648	1.22E-23	2.62E-22	42.73196937
DNAJC27-AS1	-0.739470097	1.399181613	-10.50646349	1.24E-23	2.65E-22	42.71800069
MEOX2	-1.318671772	2.111612311	-10.50461081	1.26E-23	2.69E-22	42.70185788
RILPL1	-0.999974219	3.673514216	-10.5021048	1.29E-23	2.75E-22	42.68002552
DVL1	0.785135522	6.53362657	10.49613619	1.36E-23	2.90E-22	42.62804071
SOX21-AS1	-0.117033651	0.065634067	-10.49537018	1.37E-23	2.92E-22	42.62137044
AMBP	-0.698792003	0.388030171	-10.49374366	1.39E-23	2.96E-22	42.60720801
SMCO3	-0.885382627	0.696877147	-10.4897025	1.44E-23	3.06E-22	42.57202714
LRG1	2.12577222	3.016094614	10.47979392	1.57E-23	3.34E-22	42.48580462
TDRKH-AS1	0.754580788	1.948501658	10.47899878	1.58E-23	3.36E-22	42.47888778
HEATR4	-0.357609553	0.672469401	-10.47866378	1.58E-23	3.36E-22	42.47597381
KLK13	1.302411373	1.631494201	10.478617	1.58E-23	3.36E-22	42.47556689
TMPRSS4	3.008785736	3.041263901	10.47570844	1.63E-23	3.45E-22	42.45026934
DZANK1	-0.799122079	2.180777877	-10.47497111	1.64E-23	3.47E-22	42.44385698
DTX4	2.454733517	6.779156464	10.4746792	1.64E-23	3.47E-22	42.44131843
SNHG28	-0.302401229	0.160106838	-10.47371809	1.65E-23	3.50E-22	42.43296068
MTMR4	-0.944642	3.921488108	-10.47153783	1.69E-23	3.56E-22	42.41400299
CPNE3	-0.872790017	5.553468306	-10.47085332	1.70E-23	3.58E-22	42.40805166
BTG4	-0.069136269	0.027550557	-10.46417679	1.80E-23	3.80E-22	42.35001708
TPM3P9	-0.718419978	2.138571001	-10.46389443	1.80E-23	3.80E-22	42.34756331
LOC100507053	-0.421201599	0.520345149	-10.46180238	1.84E-23	3.87E-22	42.32938387
TAC1	-0.667875606	0.290302632	-10.46015008	1.86E-23	3.92E-22	42.31502751
PDLIM7	1.030812145	4.937211876	10.45897751	1.88E-23	3.96E-22	42.3048403
SHPRH	-0.898805736	1.578100526	-10.45884829	1.89E-23	3.96E-22	42.30371771
JRK	-0.782832602	2.480508202	-10.45201578	2.00E-23	4.20E-22	42.24437279
BEX1	-2.693967366	4.337839655	-10.45198904	2.00E-23	4.20E-22	42.2441406
FGF7	-1.525001735	1.341705194	-10.4519423	2.00E-23	4.20E-22	42.24373474
PRMT9	-0.89207808	3.806699805	-10.4486241	2.06E-23	4.32E-22	42.21492337
ZNF891	-0.497223472	1.056402175	-10.44670459	2.10E-23	4.39E-22	42.19825938
TUBB1	-0.267418192	0.225617559	-10.44625842	2.11E-23	4.40E-22	42.19438633
LOC145694	-0.644420674	0.814349438	-10.44457399	2.14E-23	4.46E-22	42.17976527
NFATC2	-0.916448306	3.287556434	-10.44383539	2.15E-23	4.49E-22	42.17335457
ANO4	-0.368943146	0.212191287	-10.4392915	2.24E-23	4.67E-22	42.13392272
FIBIN	-2.177882161	2.692323515	-10.43826319	2.26E-23	4.71E-22	42.12500058
GOLGA8O	-0.836609762	0.57282946	-10.4348404	2.33E-23	4.85E-22	42.0953071
HCG2040054	-0.423702581	0.454057088	-10.43243177	2.38E-23	4.95E-22	42.07441553
TTC23L	-0.492082871	0.681470823	-10.43124259	2.40E-23	4.99E-22	42.06410221
KCND3	-0.644877528	0.552583202	-10.43053955	2.42E-23	5.02E-22	42.05800539
STOX2	-0.905165546	2.215315809	-10.42925346	2.44E-23	5.07E-22	42.04685293
LINC02427	-0.612590863	0.603679499	-10.42817788	2.47E-23	5.12E-22	42.0375267
TNFRSF12A	2.048837835	7.524947883	10.42675867	2.50E-23	5.18E-22	42.02522185
SLC24A3	-1.503753023	2.066546689	-10.42508403	2.54E-23	5.25E-22	42.01070376
LINC00205	-1.027100858	3.651302184	-10.42298151	2.58E-23	5.34E-22	41.99247846
MAP1LC3C	-1.170295243	1.440662228	-10.42219148	2.60E-23	5.38E-22	41.98563088
HHIP-AS1	-0.677485881	0.59294106	-10.42101409	2.63E-23	5.43E-22	41.97542652
PKNOX2	-2.343916679	2.293525234	-10.42017856	2.65E-23	5.46E-22	41.96818541
LRRC52-AS1	2.551189299	2.396485062	10.41876254	2.68E-23	5.53E-22	41.95591455
NAB2	1.54431943	6.869148888	10.41765075	2.71E-23	5.58E-22	41.94628075
KRT15	1.443855678	1.422249829	10.4166399	2.73E-23	5.62E-22	41.93752226
GPM6B	-0.967640083	2.079008871	-10.41591866	2.75E-23	5.65E-22	41.93127342
CNTN3	-1.097755929	1.149334123	-10.41325978	2.81E-23	5.78E-22	41.90823925
TESC	2.37526026	6.291773103	10.41116465	2.86E-23	5.88E-22	41.89009176
ZCWPW2	-0.581408231	1.578522186	-10.40716204	2.97E-23	6.09E-22	41.85542883
FCGBP	-1.847673762	6.682785193	-10.40683756	2.98E-23	6.10E-22	41.85261923
IRF5	1.058332625	3.272694033	10.40235404	3.09E-23	6.34E-22	41.81380294
WDR93	-0.76441652	1.238876775	-10.39961295	3.17E-23	6.49E-22	41.79007729
USP46-AS1	-0.784508397	2.420161891	-10.39527122	3.29E-23	6.73E-22	41.75250584
NADK2	-0.750160687	4.143151501	-10.39278145	3.36E-23	6.88E-22	41.73096515
FAM234B	-1.220790235	2.777541094	-10.39251108	3.37E-23	6.89E-22	41.72862615
TIMP4	-1.09306441	1.156575309	-10.3912201	3.41E-23	6.96E-22	41.71745858
USP27X-AS1	-0.85553161	2.248452416	-10.38700502	3.54E-23	7.22E-22	41.68100259
NUP50	-0.722209189	3.901783536	-10.38670824	3.55E-23	7.23E-22	41.67843609
AMIGO2	1.780430037	4.300266971	10.38381185	3.64E-23	7.41E-22	41.65339161
CHST2	1.668796529	5.781360614	10.3809551	3.73E-23	7.59E-22	41.62869442
C4orf48	1.956069137	4.696961381	10.37428605	3.96E-23	8.04E-22	41.57105671
TSKS	-0.304476354	0.282015673	-10.37356493	3.98E-23	8.08E-22	41.56482583
ACTN3	-0.153992215	0.080890514	-10.37285981	4.01E-23	8.13E-22	41.55873352
DHDH	1.419988732	1.875967783	10.3709328	4.07E-23	8.26E-22	41.54208535
STKLD1	-0.473753984	0.974874738	-10.36712152	4.21E-23	8.53E-22	41.50916442
ABTB2	1.699019613	3.611135822	10.36670614	4.23E-23	8.55E-22	41.50557693
DRAXIN	0.992814916	1.075363189	10.36321822	4.36E-23	8.81E-22	41.47545693
TEX14	-0.186298984	0.231202331	-10.36213914	4.40E-23	8.89E-22	41.46613991
S100A1	1.535469498	8.126532117	10.36202617	4.40E-23	8.89E-22	41.46516455
ABCG5	-0.126704843	0.106389847	-10.35966821	4.49E-23	9.07E-22	41.44480775
SLC2A9	-0.736723182	1.644964607	-10.35821953	4.55E-23	9.18E-22	41.43230255
UCN	1.243658416	2.673531619	10.35810861	4.56E-23	9.18E-22	41.4313451
DNAJC27	-0.741753873	2.376496591	-10.35711214	4.60E-23	9.25E-22	41.42274411
SFXN2	-0.818951163	2.996687585	-10.35630789	4.63E-23	9.31E-22	41.41580276
MIR4432HG	-0.216971655	0.084825223	-10.35523255	4.67E-23	9.39E-22	41.40652217
SENP8	-0.67915441	2.312582639	-10.35276575	4.77E-23	9.59E-22	41.38523514
SDK2	-1.130495904	1.176373981	-10.34590673	5.07E-23	1.02E-21	41.3260637
ARL4A	-0.837914473	3.392245096	-10.34572269	5.08E-23	1.02E-21	41.32447645
ZIM2	-0.177589885	0.138797392	-10.34429789	5.14E-23	1.03E-21	41.31218838
N4BP2	-0.959881911	2.642937124	-10.34212428	5.24E-23	1.05E-21	41.29344455
GAS1	-1.572061828	2.25777669	-10.34163664	5.26E-23	1.05E-21	41.28923978
GABRA2	-0.055554554	0.020506279	-10.33843144	5.41E-23	1.08E-21	41.26160578
PRAF2	0.770337527	6.395506148	10.33826504	5.42E-23	1.08E-21	41.26017131
VLDLR-AS1	-0.899474764	0.892653666	-10.33749421	5.45E-23	1.09E-21	41.25352648
LDLRAD4-AS1	-0.165381785	0.099597983	-10.33524892	5.56E-23	1.11E-21	41.23417309
MYO1H	-0.381626449	0.400096905	-10.33257861	5.69E-23	1.13E-21	41.21115983
LOC100507557	-0.671030007	1.724646952	-10.32979911	5.83E-23	1.16E-21	41.18720984
GOLGA8R	-0.972164044	0.942743161	-10.32828361	5.91E-23	1.18E-21	41.17415309
TTC41P	-0.496865778	0.772101626	-10.32793217	5.93E-23	1.18E-21	41.17112544
GYS2	-0.258027907	0.164605209	-10.32594997	6.03E-23	1.20E-21	41.15405024
LPL	1.781435871	4.17542068	10.32547028	6.06E-23	1.20E-21	41.14991834
FAT4	-1.133086844	2.365240712	-10.32527377	6.07E-23	1.20E-21	41.14822578
LOC100506388	-0.491240001	0.421808731	-10.3226687	6.21E-23	1.23E-21	41.12578924
VASP	0.740607178	6.232540201	10.31842366	6.44E-23	1.28E-21	41.08923646
SLMAP	-0.926692632	3.554220952	-10.31660316	6.54E-23	1.29E-21	41.07356372
LOC101929710	-0.283305084	0.316523855	-10.31369517	6.71E-23	1.33E-21	41.04853268
CCDC30	-0.649992393	1.667756511	-10.31139506	6.85E-23	1.35E-21	41.02873747
CFAP45	-0.772236074	0.965717118	-10.3109656	6.87E-23	1.36E-21	41.02504174
GVQW3	-0.436368437	0.675944879	-10.30777333	7.06E-23	1.39E-21	40.99757403
CCDC138	-0.408239323	0.9482435	-10.30566053	7.20E-23	1.42E-21	40.9793977
SELENBP1	-1.248790664	7.330869679	-10.30316389	7.35E-23	1.45E-21	40.95792243
LOC101928597	-0.21521441	0.150703062	-10.29972739	7.58E-23	1.49E-21	40.92836852
RDH13	-0.586751073	2.566141858	-10.29939586	7.60E-23	1.49E-21	40.9255177
SPEF2	-0.748362892	1.987532151	-10.29453584	7.93E-23	1.56E-21	40.88373373
IGSF1	3.256891735	6.093700068	10.29441637	7.94E-23	1.56E-21	40.88270678
LINC01258	-0.064418462	0.026583519	-10.29307402	8.03E-23	1.57E-21	40.8711684
LIX1L-AS1	-0.29685249	0.479612481	-10.29082861	8.19E-23	1.60E-21	40.85186986
ESD	-0.630532228	6.524248747	-10.29036707	8.22E-23	1.61E-21	40.84790338
PLS3-AS1	-0.511685088	0.931536922	-10.28966018	8.27E-23	1.62E-21	40.84182867
TIMP1	2.417371391	9.523729281	10.28617076	8.52E-23	1.67E-21	40.81184615
PCDH11X	-0.316893854	0.093434839	-10.28608652	8.53E-23	1.67E-21	40.81112243
FRMPD3	-1.43348971	2.099238612	-10.28522355	8.60E-23	1.68E-21	40.80370851
ITGA2	2.019636997	4.235808527	10.28325574	8.74E-23	1.71E-21	40.78680435
KDELR3	1.211358291	5.047996441	10.28252009	8.80E-23	1.72E-21	40.78048546
PPP1R14B	0.835778373	6.285885497	10.27982188	9.01E-23	1.76E-21	40.75731162
CNR2	-0.754000101	0.455920581	-10.27948661	9.03E-23	1.76E-21	40.75443238
LOC102724532	-0.803650193	1.694517346	-10.27797302	9.15E-23	1.78E-21	40.7414348
HTR2A	-0.150444349	0.093465431	-10.2756854	9.34E-23	1.82E-21	40.72179293
SLC20A2	-0.975293454	6.355951235	-10.2729791	9.56E-23	1.86E-21	40.69855996
SLC39A14	-1.346046609	5.842114159	-10.26965397	9.84E-23	1.91E-21	40.67002011
TIAM2	-0.904765326	2.020373917	-10.26920211	9.88E-23	1.92E-21	40.66614227
RFXAP	-0.733399429	3.115636925	-10.26744947	1.00E-22	1.94E-21	40.65110218
USP54	-1.113585487	5.298226981	-10.2673954	1.00E-22	1.94E-21	40.65063824
FAM111B	1.4431251	2.206836431	10.26631179	1.01E-22	1.96E-21	40.64134022
LOC105371592	-1.011390868	2.158276039	-10.26447731	1.03E-22	1.99E-21	40.62560092
GJA4	1.470194504	6.336570293	10.26236252	1.05E-22	2.03E-21	40.60745891
MAGEL2	-1.041857067	0.898281957	-10.25535698	1.11E-22	2.15E-21	40.54737904
HES6	1.737485759	3.999517857	10.24893593	1.18E-22	2.27E-21	40.49233616
TTC30B	-0.915146096	3.180659173	-10.24787939	1.19E-22	2.29E-21	40.48328143
BMPR1B	-0.378123259	0.235741879	-10.24493642	1.22E-22	2.35E-21	40.45806302
PPP1R42	-0.629718429	0.710183312	-10.24422904	1.23E-22	2.36E-21	40.45200221
ADH1A	-0.113761391	0.050375031	-10.24235832	1.25E-22	2.40E-21	40.43597527
VWA8-AS1	-0.207099715	0.201924849	-10.24227051	1.25E-22	2.40E-21	40.43522303
ZNF438	-0.653197552	3.899743544	-10.24166037	1.25E-22	2.41E-21	40.4299962
RBM26-AS1	-0.736561387	1.541418297	-10.23585705	1.32E-22	2.53E-21	40.38029252
SESN3	-1.204412493	4.504271501	-10.23571628	1.32E-22	2.53E-21	40.37908709
TTLL9	-0.468933652	0.523422856	-10.23508256	1.33E-22	2.54E-21	40.37366066
TMEM178A	-1.259112733	2.536352423	-10.23406491	1.34E-22	2.57E-21	40.36494721
QDPR	-0.795486313	4.838767782	-10.23040319	1.38E-22	2.65E-21	40.33359915
BCDIN3D-AS1	-0.501644641	0.962961968	-10.22492248	1.45E-22	2.77E-21	40.2866929
TMEM218	-0.670921353	2.911237783	-10.22369904	1.47E-22	2.80E-21	40.27622443
PRMT3	-0.877305141	3.410972553	-10.2233672	1.47E-22	2.81E-21	40.27338522
PCSK1N	3.036301488	3.979600884	10.22222639	1.48E-22	2.83E-21	40.26362481
PARD6G	-0.821180547	4.332169796	-10.22165451	1.49E-22	2.84E-21	40.25873221
BCL11A	-0.84582369	1.345624582	-10.21641895	1.56E-22	2.97E-21	40.21394961
HEMK1	-0.592425668	2.6687442	-10.21607559	1.57E-22	2.98E-21	40.21101323
SERPIND1	-1.006973751	0.505856898	-10.21463583	1.59E-22	3.01E-21	40.19870112
GPR63	-0.419276465	0.599787537	-10.21194075	1.62E-22	3.08E-21	40.17565745
CYBRD1	-1.09006692	7.879787017	-10.21186895	1.62E-22	3.08E-21	40.17504356
FAAH	-0.976355125	5.544656402	-10.21060166	1.64E-22	3.11E-21	40.16420936
HIGD2B	-0.240009578	0.138857227	-10.21039664	1.64E-22	3.12E-21	40.16245669
TSPAN11	-1.117118436	1.365093345	-10.21004059	1.65E-22	3.12E-21	40.15941293
LINC01137	0.812907338	3.860844332	10.20777958	1.68E-22	3.18E-21	40.14008627
BBOF1	-0.873347548	3.491016822	-10.2073509	1.69E-22	3.19E-21	40.13642237
CRY2	-0.985544322	5.212918902	-10.20731931	1.69E-22	3.19E-21	40.13615229
SLC26A9	-0.967515836	1.127521703	-10.20510083	1.72E-22	3.25E-21	40.11719257
RIPPLY3	0.607612813	0.872799108	10.2020552	1.77E-22	3.34E-21	40.09116828
CA5A	-0.239286907	0.178152531	-10.19952934	1.81E-22	3.41E-21	40.06958933
PHOSPHO2	-0.776255344	3.022864359	-10.19081718	1.95E-22	3.67E-21	39.99518736
LINC01136	-0.23084097	0.13896326	-10.19014961	1.96E-22	3.69E-21	39.98948806
TTC29	-0.304063254	0.126071062	-10.1898265	1.96E-22	3.70E-21	39.98672967
LINC01362	-0.087895422	0.049633806	-10.18627435	2.03E-22	3.81E-21	39.95640857
ZNF862	-0.815712006	3.159612886	-10.18389194	2.07E-22	3.89E-21	39.93607638
TRPM3	-0.556670721	0.279288134	-10.17741434	2.19E-22	4.11E-21	39.88081101
OSBPL1A	-0.913388339	3.649129459	-10.17724096	2.19E-22	4.11E-21	39.87933211
VWA1	1.132353413	5.884330556	10.17608903	2.21E-22	4.15E-21	39.86950666
PI4K2A	0.773291327	5.342333339	10.17516304	2.23E-22	4.18E-21	39.86160904
SPATA13	-0.808597551	2.266328928	-10.17309757	2.27E-22	4.25E-21	39.84399452
NOCT	-0.761414235	1.90400921	-10.16869018	2.36E-22	4.41E-21	39.80641616
FGFR2	-1.348171038	4.715051412	-10.1676009	2.38E-22	4.45E-21	39.79713045
LRRC8C-DT	-0.438014741	0.841990899	-10.16641554	2.40E-22	4.49E-21	39.78702646
SP2-AS1	-0.561715627	2.030617896	-10.16589922	2.41E-22	4.51E-21	39.78262558
ZNF581	0.809471192	5.523399197	10.16496095	2.43E-22	4.54E-21	39.77462856
WDR17	-0.885021028	1.449883728	-10.16423541	2.45E-22	4.57E-21	39.7684451
LOC102724719	-1.12379673	0.846117396	-10.16178829	2.50E-22	4.66E-21	39.74759138
LOC105371050	-0.686922901	0.870693652	-10.15872621	2.57E-22	4.78E-21	39.72150194
DOK5	-1.25676148	2.269580746	-10.15865849	2.57E-22	4.78E-21	39.72092504
LOC100128239	-0.335738383	0.412427876	-10.15814619	2.58E-22	4.80E-21	39.71656067
C3orf49	-0.264991523	0.324865166	-10.15600881	2.63E-22	4.88E-21	39.69835374
ANKRD29	-0.688381646	0.780369968	-10.15600579	2.63E-22	4.88E-21	39.69832804
LEKR1	-0.574147291	0.949388128	-10.15425757	2.67E-22	4.95E-21	39.68343805
ADH5	-0.691326118	6.042177635	-10.15073724	2.75E-22	5.10E-21	39.65345987
SLC35F2	1.219618606	4.744659129	10.14773702	2.82E-22	5.23E-21	39.62791633
ADM	1.668962245	5.024015427	10.14709644	2.84E-22	5.25E-21	39.62246316
BIN1	-0.736692417	4.422305665	-10.14423275	2.91E-22	5.38E-21	39.59808795
CYP51A1-AS1	-0.306311325	0.382572678	-10.14395135	2.92E-22	5.39E-21	39.5956929
MIR146B	2.404701314	2.406054156	10.13784232	3.08E-22	5.68E-21	39.54371048
CFAP52	-0.364752578	0.426675244	-10.13279654	3.21E-22	5.93E-21	39.50079149
RNFT2	0.547278577	1.597823643	10.13217126	3.23E-22	5.95E-21	39.49547384
DPY19L2P2	-0.801220126	1.164365129	-10.13063852	3.27E-22	6.03E-21	39.48243989
TAPT1-AS1	-0.628893112	1.690472598	-10.12797033	3.35E-22	6.16E-21	39.45975366
KLF15	-1.356022164	2.666684475	-10.12711601	3.37E-22	6.20E-21	39.45249066
KSR1	-1.007383857	3.118347326	-10.12618099	3.40E-22	6.25E-21	39.44454214
MIR6077	-0.371250935	0.089481147	-10.122931	3.50E-22	6.42E-21	39.4169179
NHS	-0.940185391	1.282376892	-10.12049288	3.57E-22	6.55E-21	39.39619839
BICDL2	1.009254863	3.703705413	10.11702702	3.68E-22	6.75E-21	39.36675092
SLC18B1	-0.816992138	4.41146037	-10.11589263	3.71E-22	6.81E-21	39.35711407
MYT1L	-0.047088926	0.021400484	-10.1157433	3.72E-22	6.81E-21	39.3558456
ZNF674-AS1	-0.86106802	3.014431813	-10.11486812	3.75E-22	6.86E-21	39.34841138
PLEKHH1	-1.38173468	4.7955622	-10.11431064	3.76E-22	6.89E-21	39.34367612
GDF9	-0.521037745	0.841615987	-10.11407214	3.77E-22	6.90E-21	39.34165029
DACT1	-1.341644019	2.801637882	-10.11058363	3.89E-22	7.10E-21	39.31202315
ACOT11	-0.96310383	2.197446328	-10.11036681	3.89E-22	7.11E-21	39.31018204
LOC101927604	-0.830875619	1.2297592	-10.10831488	3.96E-22	7.23E-21	39.29275898
LINC00882	-0.509982005	0.90694667	-10.10721555	4.00E-22	7.29E-21	39.28342544
KIF12	-1.429796862	4.28821453	-10.10564942	4.06E-22	7.39E-21	39.27013
PLA2G12B	2.081065329	2.064417655	10.10088262	4.23E-22	7.69E-21	39.22967135
KISS1R	0.81014427	0.853921383	10.10044813	4.24E-22	7.71E-21	39.22598427
IMPA2	-1.269374898	4.020172548	-10.09662384	4.38E-22	7.97E-21	39.19353565
GSTM3	-1.585385752	4.69180271	-10.09476352	4.45E-22	8.09E-21	39.17775412
MDH1B	-0.969803078	2.191008307	-10.09227026	4.55E-22	8.26E-21	39.15660634
NINJ1	0.716748119	7.414234052	10.09107652	4.60E-22	8.34E-21	39.14648234
COL27A1	-1.226958429	2.026071341	-10.09084166	4.61E-22	8.35E-21	39.1444906
LOC105373496	-0.487075842	0.449207883	-10.08913401	4.67E-22	8.46E-21	39.13000973
UNC5CL	1.523912705	2.559107249	10.07953903	5.07E-22	9.18E-21	39.04867586
KIAA0895	-0.642618084	1.887367575	-10.07872023	5.11E-22	9.24E-21	39.04173764
ASPHD1	1.529853028	1.759878163	10.07841727	5.12E-22	9.26E-21	39.03917048
TMEM220-AS1	-0.790874635	1.606483852	-10.0767346	5.20E-22	9.39E-21	39.02491354
MIR34AHG	0.580616761	0.962512391	10.07591578	5.23E-22	9.45E-21	39.01797637
FOXD2-AS1	0.683141052	1.357722722	10.07038311	5.49E-22	9.90E-21	38.9711131
ADAMTS9	1.853351362	3.900784952	10.06029284	5.98E-22	1.08E-20	38.88569108
MIR181A2HG	1.453231798	3.992379773	10.05907471	6.05E-22	1.09E-20	38.87538259
MDK	2.04400589	7.294490638	10.05483944	6.27E-22	1.13E-20	38.83954818
TDH	-1.078861884	0.894105275	-10.0505461	6.50E-22	1.17E-20	38.80323297
MGC16275	-0.810902395	1.216278009	-10.04961497	6.56E-22	1.18E-20	38.7953584
CHRNA4	-0.905164046	0.57720226	-10.04901222	6.59E-22	1.18E-20	38.7902612
DPH6-DT	-0.640845546	0.900597823	-10.04679762	6.72E-22	1.21E-20	38.77153517
ADK	0.788773303	5.917271276	10.04399437	6.88E-22	1.23E-20	38.74783565
ALDH1A1	-1.79038458	7.300096288	-10.04233794	6.98E-22	1.25E-20	38.73383385
CMTM5	-0.131550514	0.100983948	-10.03997216	7.12E-22	1.28E-20	38.71383863
SLC22A23	-0.851170143	1.865549344	-10.03914275	7.17E-22	1.28E-20	38.70682939
PKN2-AS1	-0.328550264	0.599406783	-10.03657921	7.33E-22	1.31E-20	38.68516767
RDH12	-1.120141128	1.339499743	-10.03513019	7.42E-22	1.33E-20	38.67292518
SNAPC2	0.727659063	5.051067833	10.03182229	7.63E-22	1.36E-20	38.64498205
ACOT7	0.909747788	3.600006537	10.03171155	7.64E-22	1.36E-20	38.64404669
RN7SL832P	-0.729470185	1.153020276	-10.03147552	7.66E-22	1.37E-20	38.6420531
CCDC117	-0.731762766	1.311077644	-10.02816177	7.88E-22	1.40E-20	38.61406752
PLAGL1	-0.753844408	1.540472343	-10.02648397	7.99E-22	1.42E-20	38.5999004
GNA14	-1.815212406	3.689883117	-10.02592793	8.03E-22	1.43E-20	38.59520561
METTL24	-0.824946308	0.642637971	-10.02567276	8.05E-22	1.43E-20	38.59305124
NT5C1B	-0.172830228	0.226065202	-10.02493338	8.10E-22	1.44E-20	38.58680893
ISYNA1	1.213379971	5.710840075	10.02357149	8.19E-22	1.45E-20	38.5753117
PPIL6	-0.841361433	2.982424517	-10.02178575	8.32E-22	1.48E-20	38.56023801
HMBOX1	-0.59753996	2.966506615	-10.02070167	8.40E-22	1.49E-20	38.55108799
FOXP1-AS1	-0.257557233	0.225813546	-10.01904552	8.52E-22	1.51E-20	38.53711082
FAM126B	-0.670539362	2.668139042	-10.01793902	8.60E-22	1.52E-20	38.52777336
ALDH7A1	-0.807897373	5.023331583	-10.01562178	8.77E-22	1.55E-20	38.50822106
CYP2S1	2.261577468	3.337805257	10.01209145	9.04E-22	1.60E-20	38.47843907
PLAU	2.438939933	6.366867424	10.00959177	9.23E-22	1.63E-20	38.45735597
LOC101928596	-0.197097164	0.111123543	-10.00644495	9.48E-22	1.67E-20	38.43081983
CYB5D1	-0.896599555	1.716048247	-10.00280834	9.78E-22	1.73E-20	38.40016066
CD151	0.99134184	7.908292027	9.998425858	1.02E-21	1.79E-20	38.36322339
KPNA5	-0.782103902	3.60147814	-9.994838023	1.05E-21	1.84E-20	38.33299202
IER5	0.875620812	4.663137745	9.99459418	1.05E-21	1.85E-20	38.33093766
PGBD4	-0.44375713	1.165924388	-9.990325193	1.09E-21	1.91E-20	38.29497719
PCF11	-0.816026977	4.181109819	-9.98897089	1.10E-21	1.94E-20	38.28357122
SLC25A53	-0.348616509	1.12508257	-9.9857722	1.13E-21	1.99E-20	38.25663601
HKDC1	-1.675328654	2.322592333	-9.984224605	1.15E-21	2.01E-20	38.24360632
KLK15	-0.971185369	0.46174568	-9.982878569	1.16E-21	2.03E-20	38.23227473
ST7	-0.643834404	4.189976547	-9.977951178	1.21E-21	2.12E-20	38.19080257
ST7-OT3	-0.643834404	4.189976547	-9.977951178	1.21E-21	2.12E-20	38.19080257
SLC16A7	-0.614558865	0.764710032	-9.977768683	1.21E-21	2.12E-20	38.18926684
KLF9	-1.13932256	5.38561612	-9.977685997	1.21E-21	2.12E-20	38.18857103
TCF7L1	-1.614790943	3.697582253	-9.976575184	1.22E-21	2.14E-20	38.17922382
C1orf226	1.163198255	2.582929131	9.974945209	1.24E-21	2.17E-20	38.16550929
SMG7-AS1	-0.493793996	0.704092092	-9.973668233	1.25E-21	2.19E-20	38.15476595
LOC439933	-0.643759	0.844330201	-9.971928907	1.27E-21	2.22E-20	38.14013434
PHF24	-0.380526237	0.335391044	-9.971623801	1.28E-21	2.23E-20	38.1375679
RAP2C-AS1	-0.613531205	1.535373029	-9.971484166	1.28E-21	2.23E-20	38.13639336
SGCD	-1.811196142	2.324826265	-9.970039573	1.29E-21	2.25E-20	38.12424282
LINC02082	1.448270631	1.434672904	9.96967142	1.30E-21	2.26E-20	38.12114647
KIAA2013	0.68325222	6.852004663	9.969276067	1.30E-21	2.26E-20	38.11782143
CPO	-0.656820928	1.258213484	-9.968973549	1.30E-21	2.27E-20	38.11527722
NEXMIF	-0.478806261	0.420685655	-9.966563186	1.33E-21	2.31E-20	38.09500775
ZNF527	-0.540574238	1.997678741	-9.964741453	1.35E-21	2.35E-20	38.07969049
ROBO3	-0.914901543	1.481599237	-9.964508475	1.36E-21	2.35E-20	38.07773173
CFAP77	-0.387272559	0.245220687	-9.963356514	1.37E-21	2.37E-20	38.06804711
CFAP58	-0.527152787	0.886693117	-9.957441278	1.44E-21	2.49E-20	38.01832947
GK	-0.536797556	1.940921729	-9.956604203	1.45E-21	2.51E-20	38.0112955
ISCA1	-0.748210856	5.018269422	-9.956197034	1.45E-21	2.52E-20	38.00787418
TGFB1I1	0.79055015	4.404453538	9.955681498	1.46E-21	2.53E-20	38.00354243
FHIT	-0.619414861	2.801267907	-9.955640507	1.46E-21	2.53E-20	38.00319802
MRPS14	-0.651262609	5.0924976	-9.953564709	1.49E-21	2.57E-20	37.98575792
WNK2	-0.647892712	0.789812107	-9.951189291	1.52E-21	2.62E-20	37.9658036
NEXN-AS1	-0.486938503	0.564797442	-9.950361508	1.53E-21	2.64E-20	37.95885071
FOXN1	-0.586298152	0.444776729	-9.947784899	1.56E-21	2.69E-20	37.93721129
LINC01531	-0.051422428	0.026227511	-9.943338091	1.62E-21	2.79E-20	37.89987426
SCUBE3	-1.905525548	4.516762071	-9.940259518	1.67E-21	2.87E-20	37.8740322
PLD3	0.958347407	7.967322085	9.939593091	1.68E-21	2.88E-20	37.86843882
GLDC	-2.061943003	1.37958737	-9.932367735	1.78E-21	3.06E-20	37.80781249
NUTM2D	-0.334999937	0.604460827	-9.931789669	1.79E-21	3.07E-20	37.80296339
MAP7D3	-0.803363596	3.243220545	-9.930585018	1.81E-21	3.10E-20	37.79285881
TMEM120B	-0.620694276	2.500270598	-9.930554811	1.81E-21	3.10E-20	37.79260545
VTRNA1-3	-1.192917098	0.75758824	-9.923672788	1.92E-21	3.29E-20	37.73489559
ZDHHC11	-0.455752541	0.504591267	-9.922440715	1.94E-21	3.32E-20	37.72456686
SOSTDC1	-1.248064486	0.851378104	-9.920644674	1.97E-21	3.37E-20	37.70951183
LINC02268	-0.203198283	0.102105563	-9.919213527	1.99E-21	3.41E-20	37.69751683
GALNT9	-1.505838684	1.820975128	-9.917602535	2.02E-21	3.45E-20	37.6840159
TENT5D	-0.112928826	0.058910705	-9.914613815	2.07E-21	3.54E-20	37.65897295
ZNF337-AS1	-0.453465828	0.941497446	-9.914445032	2.07E-21	3.54E-20	37.65755884
CCN1	-1.972569729	8.147361811	-9.913812506	2.09E-21	3.56E-20	37.65225954
MT1M	-2.120043427	3.300469118	-9.911161007	2.13E-21	3.63E-20	37.63004783
AP1S3	-1.081366526	3.44763577	-9.910886368	2.14E-21	3.64E-20	37.6277474
WDR64	-0.119501197	0.103511961	-9.909630308	2.16E-21	3.68E-20	37.61722698
SNTA1	-1.115398511	7.096209176	-9.906873298	2.21E-21	3.76E-20	37.59413824
FABP4	-2.76043279	3.33034523	-9.90639555	2.22E-21	3.77E-20	37.59013776
FILNC1	-0.384305088	0.163763914	-9.906032677	2.23E-21	3.78E-20	37.5870993
EDDM13	-0.348076165	0.472410217	-9.902776722	2.29E-21	3.89E-20	37.55983945
METTL4	-0.594642897	2.823350397	-9.900950604	2.33E-21	3.94E-20	37.54455335
USP3-AS1	-0.699496247	1.289962033	-9.900060813	2.34E-21	3.97E-20	37.53710579
TCEAL6	-0.737245678	0.326491462	-9.89840346	2.38E-21	4.03E-20	37.52323494
RIMKLA	-0.729339289	0.716817978	-9.893081134	2.49E-21	4.21E-20	37.47870183
ZSCAN5A	-0.458011493	1.435064067	-9.891640213	2.52E-21	4.26E-20	37.46664817
ENPP1	-1.692247284	4.499892447	-9.891281418	2.52E-21	4.27E-20	37.46364695
CPXM1	-2.557771058	4.068983443	-9.889036859	2.57E-21	4.35E-20	37.44487358
ST8SIA4	1.153236548	3.116222231	9.887934065	2.60E-21	4.38E-20	37.43565094
PRUNE1	-0.954177355	5.619647063	-9.885986927	2.64E-21	4.45E-20	37.41936882
MT1F	-2.672512609	6.306071543	-9.880684918	2.76E-21	4.66E-20	37.37504431
FGF11	-0.633391112	0.531022566	-9.880084785	2.77E-21	4.68E-20	37.37002827
RORA-AS1	-0.321441888	0.536774958	-9.879904761	2.78E-21	4.68E-20	37.36852363
FUT1	0.680653219	2.580562127	9.878877062	2.80E-21	4.72E-20	37.35993451
CCDC9B	-1.184677949	3.856168167	-9.878065037	2.82E-21	4.75E-20	37.35314834
FEZ1	-0.716407159	1.429321115	-9.877913137	2.83E-21	4.75E-20	37.35187894
STT3A-AS1	-0.716407159	1.429321115	-9.877913137	2.83E-21	4.75E-20	37.35187894
GJB6	-1.724792788	2.319795507	-9.877082319	2.85E-21	4.78E-20	37.34493619
ZNF829	-0.545448751	1.66810037	-9.873673477	2.93E-21	4.91E-20	37.31645439
MIS12	-0.691528884	4.295531953	-9.871696644	2.98E-21	4.99E-20	37.29994055
RANBP10	-0.838595329	3.385768864	-9.869954119	3.02E-21	5.06E-20	37.28538594
SCNN1B	-1.45362102	2.737734622	-9.865474665	3.14E-21	5.26E-20	37.24797906
RAPGEF5	1.097408143	3.300950818	9.857465678	3.36E-21	5.62E-20	37.18112731
CD302	-1.088939901	3.173971204	-9.854730745	3.44E-21	5.75E-20	37.15830722
HGF	-0.698267557	0.966000893	-9.853737627	3.47E-21	5.79E-20	37.1500218
RTTN	-0.527524942	1.777411922	-9.848024257	3.64E-21	6.08E-20	37.10236741
VDAC3	-0.674705135	6.126666807	-9.847906103	3.64E-21	6.08E-20	37.10138211
MAGEA8	-0.084479326	0.057203941	-9.846625133	3.68E-21	6.14E-20	37.09070045
ZC3H12C	-0.888814337	3.04246646	-9.843561649	3.78E-21	6.30E-20	37.06515882
SULT1C4	-1.018967231	1.515132244	-9.842695209	3.81E-21	6.34E-20	37.05793593
LOC101929340	-0.893119426	2.646344605	-9.840157804	3.89E-21	6.47E-20	37.03678594
RIMS4	-1.816425546	2.34638148	-9.838596699	3.94E-21	6.55E-20	37.02377558
SH3GL1	0.640566225	6.274038305	9.835890189	4.03E-21	6.70E-20	37.00122273
PDGFRA	-1.332595793	1.594169451	-9.835703987	4.04E-21	6.71E-20	36.9996713
PTPN4	-1.026249639	3.339085209	-9.834943412	4.06E-21	6.74E-20	36.99333443
B3GAT1	1.435230144	3.387159001	9.832970775	4.13E-21	6.85E-20	36.97690064
DUSP15	-1.141398371	2.166398757	-9.830772436	4.21E-21	6.98E-20	36.95858926
OLFML1	-1.07962946	2.403166184	-9.83069974	4.21E-21	6.98E-20	36.95798378
ATP7B	-0.706643314	1.341039145	-9.828322538	4.30E-21	7.11E-20	36.93818584
CSPP1	-0.661517513	2.569533376	-9.827465157	4.33E-21	7.16E-20	36.93104618
DNAJB1	-0.929830135	6.505965833	-9.827157462	4.34E-21	7.17E-20	36.92848402
SORD	-1.487736544	6.444020441	-9.826174603	4.37E-21	7.23E-20	36.92030017
RSPH4A	-0.855403561	1.057344179	-9.825377103	4.40E-21	7.27E-20	36.91366016
COLEC12	-1.46666934	2.014527579	-9.821020187	4.57E-21	7.54E-20	36.87739092
ZNF271P	-0.605832686	4.366188054	-9.818107151	4.68E-21	7.72E-20	36.85314755
LRP2	-2.017007778	4.222989111	-9.81788689	4.69E-21	7.73E-20	36.85131466
ITGA2B	-0.747410919	1.260807213	-9.816886865	4.73E-21	7.79E-20	36.84299336
ZNF17	-0.620205925	2.604590216	-9.816412045	4.75E-21	7.82E-20	36.83904255
LOC100996447	-0.044145743	0.010595399	-9.815344474	4.79E-21	7.88E-20	36.83016016
INF2	1.263365439	5.242117383	9.813700945	4.86E-21	7.99E-20	36.816487
OPHN1	-0.851076591	2.099351036	-9.812890252	4.89E-21	8.04E-20	36.80974311
PKDCC	-1.105047136	1.734997499	-9.812299191	4.92E-21	8.07E-20	36.80482652
SLC19A2	-0.956042645	4.176776583	-9.809051435	5.05E-21	8.29E-20	36.77781456
MAST2	0.6106538	4.338599597	9.802906185	5.32E-21	8.73E-20	36.7267209
MOK	-0.73678108	2.13311832	-9.799439288	5.48E-21	8.98E-20	36.69790582
LOC100507283	-0.748045947	1.261125166	-9.799252297	5.49E-21	8.99E-20	36.69635185
KCNIP3	-1.408759958	3.635233254	-9.797890025	5.55E-21	9.08E-20	36.68503144
LEMD1	1.398714156	2.84209435	9.796103313	5.63E-21	9.22E-20	36.67018562
ENKUR	-0.548841342	0.563633493	-9.795942553	5.64E-21	9.22E-20	36.66884996
KCP	1.380843058	1.938888222	9.794561863	5.71E-21	9.32E-20	36.65737922
KCNQ1	-1.000638342	6.686205464	-9.79444968	5.71E-21	9.33E-20	36.65644725
LINC00667	-0.575740645	3.779676613	-9.793995104	5.74E-21	9.36E-20	36.65267092
FAM167A	-2.645748613	4.706582129	-9.791934782	5.84E-21	9.51E-20	36.6355566
DOK7	1.808548352	2.65477502	9.791281289	5.87E-21	9.56E-20	36.6301288
RABL3	-0.777886677	4.36341023	-9.781703495	6.36E-21	1.04E-19	36.55060643
CALCOCO2	-0.6852182	5.19387298	-9.7803966	6.43E-21	1.05E-19	36.53975978
MPP6	-0.808293268	2.182951378	-9.777390707	6.59E-21	1.07E-19	36.51481605
BCO2	-0.863182188	1.058738585	-9.776195215	6.66E-21	1.08E-19	36.50489702
PHLPP2	-0.772985328	2.520912943	-9.775776653	6.68E-21	1.09E-19	36.5014244
ZNF565	-0.470812345	1.718258483	-9.772690673	6.86E-21	1.11E-19	36.47582462
EID3	-0.747945928	1.951747135	-9.771375714	6.94E-21	1.13E-19	36.46491809
LOC105371620	-0.478246499	0.482918776	-9.77129182	6.94E-21	1.13E-19	36.46422229
RGS22	-0.240606772	0.186365315	-9.769324741	7.06E-21	1.14E-19	36.44790896
ALDH1A3	1.749452071	2.930725969	9.759126566	7.69E-21	1.24E-19	36.36337057
NDRG1	-0.785290898	5.475292542	-9.754841269	7.97E-21	1.29E-19	36.32786581
ZDHHC6	-0.496411678	4.942151467	-9.752589996	8.12E-21	1.31E-19	36.30921782
CCL28	-0.989566229	4.062954012	-9.750400126	8.27E-21	1.34E-19	36.29108135
LOC100129503	-0.518676392	0.803602405	-9.7358437	9.34E-21	1.51E-19	36.17059786
UGT8	-1.440716885	2.274995228	-9.735215415	9.39E-21	1.52E-19	36.1654004
TMEM198	-0.735197652	2.437931643	-9.732885821	9.58E-21	1.54E-19	36.14613095
CCND2	1.113685807	7.117852724	9.732539766	9.61E-21	1.55E-19	36.14326881
SPINK2	1.365104062	2.59061733	9.730319251	9.79E-21	1.58E-19	36.1249051
RS1	-0.396357298	0.502113324	-9.72525223	1.02E-20	1.64E-19	36.08301173
MAGEH1	-0.84771369	5.945803276	-9.723669625	1.03E-20	1.66E-19	36.06993013
ZNF181	-0.689617639	2.870687563	-9.723009211	1.04E-20	1.67E-19	36.06447168
SH3BGR	-1.050998359	4.064016998	-9.722002563	1.05E-20	1.69E-19	36.05615204
NPTXR	1.226687992	4.613936477	9.721198625	1.06E-20	1.70E-19	36.04950818
BCL2L1	0.887764385	6.931512047	9.72078286	1.06E-20	1.70E-19	36.04607238
MDC1	-0.729621978	4.009379037	-9.720130418	1.07E-20	1.71E-19	36.04068095
AS3MT	-0.423543535	0.592375252	-9.719542195	1.07E-20	1.72E-19	36.03582039
LINC01133	-0.52702383	0.297106708	-9.719504994	1.07E-20	1.72E-19	36.03551301
FYN	0.943650745	5.934450107	9.719179679	1.07E-20	1.72E-19	36.03282499
OTUD6B-AS1	-0.781883123	4.10630548	-9.718762652	1.08E-20	1.72E-19	36.02937927
CPEB3	-0.82313533	2.757038344	-9.711894009	1.14E-20	1.83E-19	35.97264148
SLC46A1	-0.585685479	2.236682158	-9.710354027	1.16E-20	1.85E-19	35.95992447
EDA2R	1.054074671	3.70781371	9.708439551	1.18E-20	1.88E-19	35.9441169
CCN3	-1.092248958	4.151304123	-9.705416467	1.21E-20	1.92E-19	35.91916019
DNAL1	-0.775465044	3.252364107	-9.705035942	1.21E-20	1.93E-19	35.91601919
SUGT1P4-STRA6LP-CCDC180	-0.178930941	0.232366284	-9.703338922	1.23E-20	1.95E-19	35.90201242
LRRCC1	-0.855865215	3.622661397	-9.702860555	1.23E-20	1.96E-19	35.89806442
ELP4	-0.561692507	3.754579832	-9.702553415	1.23E-20	1.96E-19	35.89552963
USP51	-0.815950351	3.053313617	-9.701996179	1.24E-20	1.97E-19	35.89093098
TMEM117	0.866190025	3.301345198	9.696282147	1.30E-20	2.07E-19	35.84378609
JAKMIP1	-0.658236532	0.724643938	-9.695798605	1.31E-20	2.08E-19	35.83979742
LOC105378753	-1.019636585	2.561803142	-9.695135734	1.31E-20	2.09E-19	35.8343297
RC3H1	-0.757479569	3.308631721	-9.694846428	1.32E-20	2.09E-19	35.83194344
SLC25A45	-0.833943912	3.095946301	-9.693591392	1.33E-20	2.11E-19	35.82159218
TNS1	-1.042470698	5.51071295	-9.690621565	1.36E-20	2.16E-19	35.79710148
SMCO4	-0.794494362	6.055585784	-9.685779166	1.42E-20	2.25E-19	35.75717992
TRIM58	-1.741500719	2.953288446	-9.685455592	1.42E-20	2.25E-19	35.75451282
SNORD116-2	-1.095256961	1.000201694	-9.680381207	1.49E-20	2.35E-19	35.7126948
CCDC126	-0.779744805	3.110633482	-9.677911297	1.52E-20	2.40E-19	35.69234585
TOX	-1.309617553	1.608253471	-9.675441708	1.55E-20	2.45E-19	35.67200321
CNTN4-AS2	-0.415154197	0.37058412	-9.674590639	1.56E-20	2.46E-19	35.66499359
OTOS	-2.490554544	5.392261011	-9.672321226	1.59E-20	2.51E-19	35.64630423
SNORD116-6	-0.760167685	0.515514839	-9.67125876	1.60E-20	2.53E-19	35.63755554
SYNGR2	0.600484899	6.831888774	9.668786322	1.64E-20	2.58E-19	35.6171993
NRP2	1.612386952	4.924076941	9.667718557	1.65E-20	2.60E-19	35.60840925
ITGA3	1.278909192	7.700199194	9.667608145	1.65E-20	2.60E-19	35.60750035
LRTOMT	-0.654624315	2.849723262	-9.665154546	1.69E-20	2.65E-19	35.58730459
ARHGAP36	4.277562596	4.226686325	9.664969675	1.69E-20	2.66E-19	35.58578306
PRKG2	-0.544769768	0.368304457	-9.663886272	1.70E-20	2.68E-19	35.57686675
CMTM3	1.044291595	5.196091374	9.662706943	1.72E-20	2.70E-19	35.56716179
GPAT3	-1.222509556	4.61618688	-9.660398023	1.75E-20	2.75E-19	35.54816359
ZNF346	-0.632556341	3.617015283	-9.65914551	1.77E-20	2.78E-19	35.53785904
CORO2B	-1.331562373	2.356962677	-9.658540964	1.78E-20	2.79E-19	35.53288571
ARHGDIB	1.055519479	8.068614409	9.65648798	1.81E-20	2.84E-19	35.51599839
GRAMD1A	0.618462131	5.268271083	9.655163451	1.83E-20	2.87E-19	35.50510449
LCN2	3.105378471	4.655149918	9.652641119	1.87E-20	2.93E-19	35.48436191
SLC9A5	0.808117922	1.451913091	9.652343284	1.88E-20	2.93E-19	35.4819129
LOC285593	-0.306525101	0.420916948	-9.651567824	1.89E-20	2.95E-19	35.47553675
SH3BGRL3	0.88759962	8.111632711	9.650912089	1.90E-20	2.97E-19	35.47014531
CASC1	-0.876408321	2.426321999	-9.64944656	1.92E-20	3.00E-19	35.45809671
KCNA2	-0.764737925	0.486593141	-9.647814853	1.95E-20	3.04E-19	35.44468343
LOC101928438	-0.359523887	0.543693908	-9.647790266	1.95E-20	3.04E-19	35.44448132
GOLGA8H	-0.507682186	0.839930912	-9.644170231	2.01E-20	3.13E-19	35.41472895
SLC16A2	-1.632665238	4.45550379	-9.643676155	2.02E-20	3.14E-19	35.41066885
GPR4	1.109793683	3.816388533	9.642919958	2.03E-20	3.16E-19	35.40445504
WDR78	-0.668812481	2.453560432	-9.642604748	2.04E-20	3.16E-19	35.401865
FAM78B	-0.386336153	0.908425685	-9.642501971	2.04E-20	3.16E-19	35.40102051
CATSPER1	1.483890316	1.692431927	9.642114958	2.04E-20	3.17E-19	35.39784058
ZNF589	-0.73135055	3.822457367	-9.641616381	2.05E-20	3.18E-19	35.39374411
LBX2-AS1	0.913231946	2.421566718	9.640318439	2.07E-20	3.22E-19	35.38308049
DIO1	-3.883532007	4.887483905	-9.638537979	2.11E-20	3.26E-19	35.36845426
ZNF791	-0.589236076	4.332424157	-9.634448708	2.18E-20	3.37E-19	35.3348687
DCSTAMP	4.244244579	4.675849244	9.632695498	2.21E-20	3.42E-19	35.32047251
NEBL	-1.070498577	5.040677469	-9.632332007	2.22E-20	3.43E-19	35.317488
TMEM132B	-0.866246979	1.221078289	-9.628853421	2.28E-20	3.53E-19	35.28893043
TSPOAP1	-0.885561181	3.015243956	-9.627694797	2.30E-20	3.56E-19	35.27942029
CCDC40	-0.706768294	1.782152886	-9.627020317	2.32E-20	3.58E-19	35.27388444
ERBB4	-1.083599639	1.370432547	-9.624916838	2.36E-20	3.64E-19	35.25662171
TRIM16L	-0.92960331	2.213275135	-9.624236825	2.37E-20	3.66E-19	35.25104159
IQGAP2	-1.838721469	3.816427569	-9.620318002	2.45E-20	3.78E-19	35.21888954
SH2D4B	-0.262151673	0.181077831	-9.617529679	2.51E-20	3.86E-19	35.19601833
CDC42EP1	1.127808151	6.399415158	9.614296158	2.58E-20	3.96E-19	35.16950128
MPHOSPH9	-0.684375849	1.806912439	-9.6129103	2.60E-20	4.01E-19	35.15813824
ACSL6	-0.391549093	0.255336267	-9.609044527	2.69E-20	4.14E-19	35.12644782
SOX15	-0.777972583	1.473051298	-9.608064806	2.71E-20	4.17E-19	35.1184178
DIXDC1	-0.908534968	3.502476379	-9.605852473	2.76E-20	4.24E-19	35.10028714
ALDH2	-1.023981838	4.896627871	-9.6036321	2.81E-20	4.32E-19	35.08209357
CACNA1D	-0.876226278	1.644422114	-9.602199013	2.85E-20	4.37E-19	35.07035255
CFAP57	-0.66799878	0.958967329	-9.601278819	2.87E-20	4.40E-19	35.06281422
HLX-AS1	-0.300186944	0.235563148	-9.597904077	2.95E-20	4.52E-19	35.03517235
LINC01571	-1.730206314	3.668361582	-9.597347864	2.96E-20	4.54E-19	35.03061717
FRMD3	1.934157292	5.742829798	9.595599315	3.01E-20	4.60E-19	35.01629845
TP53TG5	-0.409040275	0.689509563	-9.594205585	3.04E-20	4.65E-19	35.00488662
ANKRD53	-0.935208982	1.927822315	-9.591935302	3.10E-20	4.74E-19	34.98630013
BAG2	-0.70100557	2.783186458	-9.589654042	3.16E-20	4.83E-19	34.9676269
C1QTNF2	-0.84135721	1.380983804	-9.589560182	3.16E-20	4.83E-19	34.96685868
C6orf99	-0.586242914	0.865298756	-9.589270991	3.17E-20	4.84E-19	34.96449175
GLIS3	-1.069991335	3.842580631	-9.588340233	3.19E-20	4.87E-19	34.95687417
NR2F1-AS1	1.517096978	2.331497806	9.587758741	3.21E-20	4.89E-19	34.95211534
RAB3IL1	-0.847317341	2.760002716	-9.587346758	3.22E-20	4.91E-19	34.94874387
QRICH2	-0.955611298	1.909774996	-9.585619589	3.27E-20	4.97E-19	34.93461066
FAM220A	-0.623131594	4.665078679	-9.583259877	3.33E-20	5.07E-19	34.91530436
BORCS7	-0.792165345	6.12319262	-9.579152585	3.45E-20	5.24E-19	34.88170803
MDFI	1.684484832	3.180856241	9.575352139	3.56E-20	5.40E-19	34.85063073
FNDC4	1.838025484	4.786013299	9.57514516	3.56E-20	5.41E-19	34.84893845
SCN3B	-0.871404089	1.303537399	-9.574704115	3.58E-20	5.42E-19	34.84533252
BANCR	-0.954235076	1.030104262	-9.574682882	3.58E-20	5.42E-19	34.84515893
HECW1	-0.475982217	0.224936513	-9.573090299	3.62E-20	5.49E-19	34.83213919
SLC35E3	-0.412889783	1.510147754	-9.570225077	3.71E-20	5.62E-19	34.80871918
SPECC1L	-0.588033509	4.339158202	-9.566861154	3.82E-20	5.78E-19	34.78122922
RARA	0.742731966	5.035299894	9.565440406	3.86E-20	5.84E-19	34.76962093
ZNF132	-0.747886173	3.194407178	-9.56489654	3.88E-20	5.87E-19	34.76517758
ST3GAL5	1.119648227	6.781713486	9.564060279	3.91E-20	5.90E-19	34.75834572
MTFR1	-0.688038416	3.214444797	-9.56288178	3.94E-20	5.96E-19	34.74871866
MROH7	-0.67567235	0.811492414	-9.562242815	3.96E-20	5.98E-19	34.74349936
LINC01213	-0.47619216	0.34329611	-9.56218558	3.97E-20	5.98E-19	34.74303185
BPI	-0.129362543	0.093159779	-9.561407547	3.99E-20	6.02E-19	34.73667696
AASS	-0.955274027	2.438937734	-9.559027602	4.07E-20	6.14E-19	34.71724009
FAM53C	-0.708195884	3.992783208	-9.558199033	4.10E-20	6.17E-19	34.71047402
LOC100128966	-0.708195884	3.992783208	-9.558199033	4.10E-20	6.17E-19	34.71047402
PTPN18	-0.514125608	4.983429819	-9.556967184	4.14E-20	6.23E-19	34.70041555
SLC35D2	-0.755954778	5.312844063	-9.555424098	4.19E-20	6.31E-19	34.68781703
DNALI1	-1.442827872	4.149049168	-9.554754872	4.22E-20	6.34E-19	34.68235358
ABHD17C	0.941675336	4.616099482	9.550809632	4.36E-20	6.54E-19	34.65015087
ZBTB20	-0.506602343	0.860545248	-9.550747976	4.36E-20	6.54E-19	34.64964768
CARMIL3	-0.326416126	0.587761756	-9.548894786	4.43E-20	6.64E-19	34.6345245
MIR3188	-0.668461481	0.340445827	-9.546238317	4.53E-20	6.78E-19	34.6128497
APOBEC3H	0.976010847	1.9352305	9.540503053	4.74E-20	7.11E-19	34.56606887
EML5	-0.463827953	0.498393371	-9.539380459	4.79E-20	7.17E-19	34.55691456
CLLU1	-0.04217312	0.023027666	-9.538607679	4.82E-20	7.21E-19	34.55061328
ACSF2	-1.001935143	5.256907569	-9.536937474	4.89E-20	7.31E-19	34.53699561
KCNJ13	-1.556233337	1.342653225	-9.536586018	4.90E-20	7.32E-19	34.53413031
ESPN	1.900340174	1.891501635	9.532820017	5.06E-20	7.55E-19	34.50343204
MT1A	-1.593152075	2.304346178	-9.532007393	5.09E-20	7.60E-19	34.49680913
PAFAH1B3	0.793965853	5.357584889	9.529732313	5.19E-20	7.74E-19	34.47826931
CRELD2	-1.162046393	4.886642388	-9.528639711	5.23E-20	7.80E-19	34.46936672
ZXDA	-0.658740683	2.189163611	-9.527925747	5.26E-20	7.84E-19	34.46354969
PLLP	-0.619196199	2.726851752	-9.526646223	5.32E-20	7.92E-19	34.45312553
FZD5	-1.025451916	4.022809257	-9.525990725	5.35E-20	7.96E-19	34.44778564
MIR210HG	-0.776887604	1.09343271	-9.525403149	5.37E-20	8.00E-19	34.44299928
EPB41L4B	-1.006935376	4.919186686	-9.521739198	5.54E-20	8.24E-19	34.41315773
STX18-AS1	-0.3713573	0.953596494	-9.521479509	5.55E-20	8.25E-19	34.41104296
AHNAK2	1.976238877	2.898564722	9.520817425	5.58E-20	8.29E-19	34.4056515
FLJ31104	-0.413826792	0.614383535	-9.520788702	5.58E-20	8.29E-19	34.40541761
MYOZ3	-0.388407095	0.341287811	-9.520302288	5.61E-20	8.31E-19	34.40145685
ZNF396	-0.676365735	2.138970508	-9.518171237	5.71E-20	8.46E-19	34.38410584
CFI	1.695624805	5.820963135	9.513432338	5.93E-20	8.79E-19	34.34553167
RAD9B	-0.27425043	0.586275096	-9.511955279	6.01E-20	8.89E-19	34.33351136
LGALS3	2.023683945	8.189546947	9.509002795	6.15E-20	9.11E-19	34.30948803
HMGCLL1	-0.289352871	0.243605096	-9.507558645	6.23E-20	9.21E-19	34.29773943
METTL8	-0.464135549	1.722755214	-9.506130222	6.30E-20	9.31E-19	34.28612002
GOLGA8Q	-0.96862415	0.690024348	-9.504930338	6.36E-20	9.40E-19	34.2763606
TIGD7	-0.522420205	2.12321189	-9.501799014	6.53E-20	9.64E-19	34.25089572
KIF17	-0.639929497	1.548339716	-9.494874615	6.91E-20	1.02E-18	34.19460567
OXCT2P1	-0.678562871	0.576885963	-9.494506773	6.93E-20	1.02E-18	34.19161622
SGSM3	-0.587544986	5.251937249	-9.493520545	6.99E-20	1.03E-18	34.18360155
TACC2	-0.927251213	3.690068839	-9.491938084	7.08E-20	1.04E-18	34.17074278
LOC100505549	-0.57187242	2.16048648	-9.490800403	7.15E-20	1.05E-18	34.16149915
SOX21	-0.161013275	0.084803623	-9.489334649	7.23E-20	1.06E-18	34.14959111
SLC34A2	4.024262554	8.713467163	9.488609634	7.28E-20	1.07E-18	34.14370144
ZNF257	-0.536501631	1.298225216	-9.48629004	7.42E-20	1.09E-18	34.12486037
CEP126	-0.808083039	2.162398511	-9.484497116	7.53E-20	1.11E-18	34.11029947
INSR	0.852231755	5.323082786	9.483562927	7.59E-20	1.11E-18	34.10271341
PRDM11	-0.994084309	2.849536736	-9.482859235	7.63E-20	1.12E-18	34.09699944
TICAM2	-0.115923464	0.123352987	-9.481968672	7.69E-20	1.13E-18	34.08976852
MID1	-0.855679768	2.124254106	-9.479417089	7.85E-20	1.15E-18	34.06905366
LZTS1	1.169847552	2.452125143	9.478934607	7.88E-20	1.15E-18	34.06513711
KIAA1328	-0.493547757	1.627788039	-9.47826002	7.92E-20	1.16E-18	34.05966138
TIFA	-0.795314474	4.027258657	-9.477682522	7.96E-20	1.16E-18	34.05497396
SNED1	-1.093324462	3.359396296	-9.474666492	8.16E-20	1.19E-18	34.03049686
PMEPA1	0.942313108	5.024680837	9.472449477	8.31E-20	1.21E-18	34.01250785
PLEKHG5	0.792894283	3.130068259	9.463109496	8.98E-20	1.31E-18	33.93675571
EMSY	-0.657190728	2.47835415	-9.462273769	9.04E-20	1.32E-18	33.92998014
LINC01990	-0.403501672	0.66009855	-9.461214355	9.12E-20	1.33E-18	33.92139166
TRAM2	-1.052635211	4.268741239	-9.460877354	9.14E-20	1.33E-18	33.9186598
GPR132	-1.338872884	2.288522107	-9.458258722	9.34E-20	1.36E-18	33.89743451
GDAP1	-0.728251281	3.565646698	-9.457303962	9.41E-20	1.37E-18	33.88969676
LATS2	-0.961590701	4.522056493	-9.456884329	9.45E-20	1.37E-18	33.88629607
TMEM215	2.457656953	2.492407458	9.453170779	9.74E-20	1.42E-18	33.8562063
LINC02026	-0.428397255	0.510346876	-9.449569331	1.00E-19	1.46E-18	33.82703293
JHY	-0.60136995	2.545583715	-9.448009102	1.02E-19	1.48E-18	33.81439685
AADAC	-0.313101358	0.120963288	-9.445734175	1.04E-19	1.50E-18	33.7959752
ALDH8A1	-0.252212767	0.299817508	-9.440319098	1.08E-19	1.57E-18	33.75213839
ANKRD46	-0.816111668	3.547390709	-9.438534071	1.10E-19	1.59E-18	33.73769197
RDH5	1.544694272	2.336192647	9.437524339	1.11E-19	1.61E-18	33.72952096
TAF3	-0.541838102	3.363002947	-9.437027127	1.11E-19	1.61E-18	33.72549762
PPP2R2B	-0.589127038	0.762766077	-9.43628398	1.12E-19	1.62E-18	33.71948452
RIBC1	-0.749056975	2.455294153	-9.436015142	1.12E-19	1.62E-18	33.71730932
LOC101930085	-0.856268691	3.306915251	-9.433895421	1.14E-19	1.65E-18	33.70016001
PDZK1IP1	3.101751499	5.122539971	9.4332103	1.15E-19	1.66E-18	33.69461773
LRRC37A11P	-0.128861079	0.094217414	-9.432490253	1.15E-19	1.67E-18	33.68879322
GSS	0.456690128	6.536759872	9.432007221	1.16E-19	1.67E-18	33.68488612
DLK2	-0.477142421	0.850349978	-9.43147143	1.16E-19	1.68E-18	33.68055244
CEP152	-0.54924611	1.337895845	-9.431165668	1.17E-19	1.68E-18	33.6780794
C10orf55	1.209096073	1.52532316	9.429931933	1.18E-19	1.70E-18	33.66810138
MAGI1	-0.875203393	3.968985518	-9.4263866	1.21E-19	1.75E-18	33.63943318
NOD1	1.81907228	4.484366759	9.426019001	1.22E-19	1.75E-18	33.63646115
LRRC37A6P	-0.898160421	1.009342556	-9.425944353	1.22E-19	1.75E-18	33.63585764
DDX31	-0.703538759	4.10462322	-9.425093512	1.23E-19	1.76E-18	33.62897897
LYRM7	-0.794485025	3.50773196	-9.423254077	1.24E-19	1.79E-18	33.61410948
TSHZ3	-1.027966822	3.484648681	-9.423099819	1.25E-19	1.79E-18	33.6128626
C3orf52	-1.201297998	3.166170002	-9.420815087	1.27E-19	1.82E-18	33.59439658
RNF180	-0.865323502	3.727376288	-9.42018701	1.28E-19	1.83E-18	33.5893208
LGMN	-0.999365453	6.714551962	-9.41946382	1.28E-19	1.84E-18	33.58347667
PPP3CB-AS1	-0.499163083	1.777066488	-9.41909678	1.29E-19	1.85E-18	33.58051072
AGTR1	-1.338261826	1.251328555	-9.416332428	1.32E-19	1.89E-18	33.55817546
MICAL3	-0.818153701	1.81919133	-9.415711137	1.32E-19	1.90E-18	33.55315624
ODF3L1	-1.450967772	1.438819297	-9.414129501	1.34E-19	1.92E-18	33.54037975
MFSD14C	-0.653863613	2.659588818	-9.409275688	1.40E-19	2.00E-18	33.50118017
KLHL8	-0.914717665	3.897142745	-9.408700745	1.40E-19	2.00E-18	33.49653787
CLN5	-0.832582204	4.899477479	-9.407176549	1.42E-19	2.03E-18	33.48423195
CFAP69	-0.702126603	1.703123294	-9.406643372	1.43E-19	2.04E-18	33.47992757
RAB27A	1.360214695	6.170099107	9.406199526	1.43E-19	2.04E-18	33.47634449
SLC22A18	0.718186584	4.536260602	9.405587201	1.44E-19	2.05E-18	33.47140153
MBOAT7	0.667848452	5.791853949	9.403747448	1.46E-19	2.08E-18	33.4565516
SPC24	0.724433604	1.684546754	9.40265578	1.47E-19	2.10E-18	33.44774097
ZNF66	-0.478001661	1.130552856	-9.401790686	1.48E-19	2.11E-18	33.4407595
LDLRAD3	0.815105954	2.711550643	9.401075701	1.49E-19	2.12E-18	33.43498978
MGAT4B	0.888191725	6.509580296	9.399200056	1.52E-19	2.15E-18	33.41985539
C10orf143	-0.551459782	2.142672022	-9.39406939	1.58E-19	2.25E-18	33.37846765
RNF32	-0.438137456	1.268113532	-9.391629595	1.61E-19	2.29E-18	33.35879217
SLC2A8	-0.682486955	3.763421586	-9.388330983	1.66E-19	2.35E-18	33.33219669
IQGAP3	0.818869269	1.194965855	9.387293879	1.67E-19	2.37E-18	33.32383631
EYA2	-1.389010349	3.955853168	-9.385482599	1.70E-19	2.40E-18	33.30923665
PRKCA	-1.042601986	1.987917437	-9.385105031	1.70E-19	2.41E-18	33.30619355
RNF157-AS1	-1.44889534	1.845417208	-9.384573478	1.71E-19	2.42E-18	33.30190953
MGAT1	-0.620118663	6.564805937	-9.384113892	1.71E-19	2.43E-18	33.29820567
APOA1-AS	-0.714435249	1.255224126	-9.383939355	1.72E-19	2.43E-18	33.29679908
SPART-AS1	-0.572098592	1.444640878	-9.38384095	1.72E-19	2.43E-18	33.29600604
BORA	-0.5587609	1.558423647	-9.383714189	1.72E-19	2.43E-18	33.29498451
DLGAP2	-0.639575061	0.441557129	-9.38321852	1.73E-19	2.44E-18	33.29099011
FAM13C	-0.774538188	1.236710529	-9.382951684	1.73E-19	2.44E-18	33.28883985
AP1S1	0.587289184	6.50928346	9.381220191	1.76E-19	2.48E-18	33.27488792
PHLDA2	1.578076502	5.396253031	9.379939216	1.77E-19	2.50E-18	33.26456734
HMGCS1	-0.856245078	4.42710766	-9.379169884	1.78E-19	2.52E-18	33.25836947
PRKD1	-0.808444642	2.765013697	-9.375331662	1.84E-19	2.59E-18	33.22745353
C4orf46	-0.646311812	2.925846982	-9.374705749	1.85E-19	2.61E-18	33.22241283
TYMS	0.921981026	3.714114687	9.3731375	1.87E-19	2.64E-18	33.2097842
FGF1	1.038690038	3.066320408	9.372715485	1.88E-19	2.65E-18	33.2063861
ID3	-1.307319352	7.774349067	-9.37183734	1.89E-19	2.66E-18	33.19931557
CAPS2	-0.657654045	1.762292455	-9.371770298	1.90E-19	2.66E-18	33.19877578
FGF13-AS1	-0.830618509	0.785139295	-9.367438047	1.96E-19	2.76E-18	33.16390108
HERPUD1	-0.849953155	6.675099784	-9.366731359	1.98E-19	2.77E-18	33.15821333
FXYD6	-1.109980612	4.061170928	-9.365816209	1.99E-19	2.79E-18	33.15084824
FDX1	-0.696962566	5.116731668	-9.364178207	2.02E-19	2.83E-18	33.13766697
SNX4	-0.862849188	5.803067721	-9.363690698	2.02E-19	2.84E-18	33.13374423
SLC25A42	-1.029892972	4.979841343	-9.363563444	2.03E-19	2.84E-18	33.1327203
TRIM54	1.431701443	2.014340292	9.361654356	2.06E-19	2.88E-18	33.11736038
ARSK	-0.715490455	2.810941274	-9.358617318	2.11E-19	2.95E-18	33.09292999
EBAG9	-0.700467868	5.11702254	-9.357849546	2.12E-19	2.97E-18	33.08675482
EMILIN2	1.321758481	4.372310068	9.355619088	2.16E-19	3.02E-18	33.06881738
RPP38-DT	-0.51926115	0.837724276	-9.355525582	2.16E-19	3.02E-18	33.06806547
FAM218A	-0.956792945	2.277720375	-9.355161588	2.17E-19	3.03E-18	33.06513852
MAP1LC3A	-1.054926071	4.978911655	-9.353498618	2.20E-19	3.07E-18	33.05176732
JAKMIP3	-0.393982059	0.336710977	-9.352746479	2.21E-19	3.09E-18	33.04572028
SYTL4	-0.993943385	2.832494915	-9.349699091	2.27E-19	3.16E-18	33.02122347
FOSB	-3.032210874	6.181955885	-9.348228044	2.30E-19	3.20E-18	33.00940034
SDC2	-1.210995567	8.074600017	-9.347637749	2.31E-19	3.21E-18	33.00465639
LYSMD3	-0.881270446	4.326400435	-9.347065734	2.32E-19	3.23E-18	33.00005955
SLC33A1	-0.776057372	4.115730439	-9.346651521	2.33E-19	3.23E-18	32.99673097
UNC13C	-0.539381288	0.402742404	-9.34375606	2.38E-19	3.31E-18	32.97346626
GATM	-1.529988924	3.862374277	-9.342052874	2.42E-19	3.35E-18	32.95978379
GOLGA8M	-1.181599555	1.107104647	-9.34174281	2.42E-19	3.36E-18	32.95729309
ZNF541	-0.451414862	0.571617962	-9.337736976	2.50E-19	3.47E-18	32.92512026
PLEKHO2	-0.806695283	6.032663776	-9.337326679	2.51E-19	3.48E-18	32.92182553
RCAN1	-1.512157565	4.176066791	-9.335615267	2.55E-19	3.53E-18	32.9080838
AP4S1	-0.577685629	2.868923259	-9.33449005	2.57E-19	3.56E-18	32.89904991
KBTBD11	-0.839505633	1.923428939	-9.333692163	2.59E-19	3.58E-18	32.89264448
ZNF33B	-0.694408356	4.127075464	-9.333435612	2.59E-19	3.58E-18	32.89058498
MAPK8IP1	-0.824533884	3.560166634	-9.331409119	2.63E-19	3.64E-18	32.87431843
ARL4D	-1.04161466	6.566590782	-9.328927045	2.69E-19	3.71E-18	32.85439843
LOC101927635	-0.552513265	1.053824992	-9.328611499	2.69E-19	3.72E-18	32.85186628
ANK3	-1.000884045	3.013706059	-9.327326149	2.72E-19	3.76E-18	32.8415524
NAALAD2	-0.416866084	0.514542612	-9.320866639	2.87E-19	3.96E-18	32.78973571
TUBD1	-0.703823122	3.405969768	-9.32044508	2.88E-19	3.97E-18	32.78635496
AGRN	0.909596767	7.01838025	9.319495913	2.90E-19	4.00E-18	32.7787434
NXT2	-0.581407262	3.482455103	-9.319306585	2.91E-19	4.00E-18	32.77722521
YWHAEP7	0.731593538	0.922721365	9.319229871	2.91E-19	4.00E-18	32.77661006
ZNF808	-0.547442624	2.82121936	-9.317645578	2.95E-19	4.05E-18	32.76390681
PGA3	-0.060142641	0.015748584	-9.317626731	2.95E-19	4.05E-18	32.76375569
GPR135	-0.64459116	1.830191871	-9.31722535	2.96E-19	4.06E-18	32.76053758
SUGT1P4-STRA6LP	-0.567888803	1.119518626	-9.316303817	2.98E-19	4.09E-18	32.75314946
FBXO48	-0.431212855	1.681104241	-9.315333303	3.00E-19	4.12E-18	32.74536922
TSHB	-0.12111531	0.052275013	-9.315104464	3.01E-19	4.13E-18	32.74353479
DLGAP4-AS1	-0.480808882	0.914352684	-9.314354202	3.03E-19	4.15E-18	32.73752074
GPX4	0.651699415	8.945432703	9.313446359	3.05E-19	4.18E-18	32.73024399
FENDRR	-0.218922916	0.205240166	-9.311700173	3.09E-19	4.24E-18	32.71624902
PITPNM2	-0.615878118	2.142781873	-9.310910634	3.11E-19	4.26E-18	32.70992181
PWAR5	-1.404106064	2.075366731	-9.310706287	3.12E-19	4.26E-18	32.70828428
CXCL12	-1.45645749	4.488529566	-9.310500461	3.12E-19	4.27E-18	32.70663492
PPP1R15B	-0.834363269	5.425922552	-9.310152567	3.13E-19	4.28E-18	32.70384717
GTSE1-DT	-0.693793185	1.472509852	-9.309950221	3.14E-19	4.28E-18	32.70222577
CLCNKA	-1.894262367	1.765454508	-9.309157501	3.16E-19	4.31E-18	32.69587393
PLCL1	-0.839868353	1.782804875	-9.300255153	3.39E-19	4.63E-18	32.62456887
ASB14	-0.274784602	0.738895709	-9.299673954	3.41E-19	4.65E-18	32.61991536
C11orf94	-0.618023629	0.875133217	-9.295545926	3.52E-19	4.81E-18	32.5868694
PCMTD1	-0.754958476	5.240337018	-9.2950641	3.54E-19	4.82E-18	32.58301294
TMEM92	1.818889494	1.728714335	9.294905099	3.54E-19	4.83E-18	32.58174036
FMR1-AS1	-0.191448899	0.183049721	-9.293662526	3.58E-19	4.87E-18	32.57179581
SMIM29	0.681456165	5.742056266	9.289528492	3.70E-19	5.03E-18	32.53871728
LINC02453	-0.303957685	0.593655445	-9.287244122	3.77E-19	5.13E-18	32.52044344
CPEB4	-0.954905722	4.188658078	-9.286472565	3.79E-19	5.16E-18	32.5142721
LINC02265	-0.286521539	0.211112402	-9.28499853	3.84E-19	5.21E-18	32.50248299
ERICH6-AS1	-0.824141724	2.77675178	-9.283456774	3.89E-19	5.28E-18	32.4901537
PDLIM4	2.594995556	5.82366171	9.278948139	4.03E-19	5.47E-18	32.45410706
KEL	-0.477072187	0.390443432	-9.278185628	4.06E-19	5.50E-18	32.44801203
C4orf45	-0.22245197	0.187257857	-9.277417119	4.08E-19	5.53E-18	32.44186941
NACC1	0.55271835	5.769527009	9.273884374	4.20E-19	5.69E-18	32.4136373
CRACR2B	1.006881183	3.042778829	9.27099046	4.30E-19	5.82E-18	32.39051625
PLB1	-0.668921071	1.101617031	-9.269885865	4.34E-19	5.87E-18	32.38169243
HAND2	-0.7365291	0.642492259	-9.269285601	4.36E-19	5.90E-18	32.37689766
PPP1R12B	-0.790230142	2.557165988	-9.269025505	4.37E-19	5.91E-18	32.37482014
THAP9	-0.700304228	2.77288601	-9.265109839	4.51E-19	6.09E-18	32.34354892
LINC02292	-0.069371057	0.020156931	-9.264783178	4.52E-19	6.11E-18	32.34094058
AR	-1.271390578	1.709147948	-9.261732844	4.63E-19	6.26E-18	32.31658733
KCND2	-0.340950952	0.231271456	-9.259737167	4.71E-19	6.35E-18	32.3006574
PARP8	-0.790568049	4.412596554	-9.257777097	4.79E-19	6.45E-18	32.28501411
CIDEB	-0.332435117	0.513467327	-9.257732575	4.79E-19	6.45E-18	32.28465881
FREM2	-1.284431278	2.622874694	-9.255413534	4.88E-19	6.57E-18	32.26615376
KDM1B	-0.938062323	4.845989683	-9.255337663	4.88E-19	6.57E-18	32.2655484
LOC101926934	-0.258824963	0.170890599	-9.2551737	4.89E-19	6.58E-18	32.26424018
MSC-AS1	-0.532731576	0.671802432	-9.255075391	4.89E-19	6.58E-18	32.2634558
HSD11B2	-1.662133301	3.0700025	-9.254947075	4.90E-19	6.58E-18	32.26243201
AXIN2	-1.156039435	3.115391851	-9.250809681	5.06E-19	6.80E-18	32.22942679
PKNOX1	-0.777052727	3.98703937	-9.250347979	5.08E-19	6.82E-18	32.22574432
EFCAB6	-0.604050197	1.639922505	-9.247819549	5.19E-19	6.96E-18	32.20558029
PHYHIP	1.582400014	3.82686882	9.244978743	5.31E-19	7.12E-18	32.18292988
HAL	-0.1515919	0.153564207	-9.24432167	5.34E-19	7.15E-18	32.1776916
SNTG2	-0.522506934	0.582001506	-9.243740019	5.36E-19	7.18E-18	32.17305483
TRHDE	-0.09545957	0.053356678	-9.243119932	5.39E-19	7.21E-18	32.16811188
HYAL2	0.714396988	6.021428048	9.242335071	5.42E-19	7.26E-18	32.1618558
CTXND1	2.135605535	3.035641344	9.241314909	5.47E-19	7.31E-18	32.15372474
FMO4	-0.583912634	2.899146798	-9.240871059	5.49E-19	7.34E-18	32.1501873
FAM47C	-0.054174172	0.023235203	-9.240062989	5.52E-19	7.38E-18	32.14374737
DIP2C	-0.854418463	3.010373617	-9.239938273	5.53E-19	7.38E-18	32.14275348
SMARCA2	-0.908906342	5.934360025	-9.232875395	5.85E-19	7.81E-18	32.08648377
C7	-2.57394641	3.655885106	-9.231951712	5.90E-19	7.87E-18	32.07912713
TRMT10A	-0.615294687	2.472236932	-9.230416101	5.97E-19	7.96E-18	32.066898
TLR3	-0.818924696	2.494849085	-9.230278695	5.98E-19	7.97E-18	32.06580382
RNF112	-0.342076481	0.475434598	-9.229702549	6.00E-19	8.00E-18	32.061216
DNM1P46	-0.540629544	0.69116396	-9.227603445	6.11E-19	8.13E-18	32.04450273
LGI3	-1.947329936	3.230856077	-9.225433629	6.21E-19	8.27E-18	32.02722935
DDX59	-0.635669514	3.538407679	-9.224998133	6.24E-19	8.29E-18	32.02376283
IL36RN	0.885716137	0.93516393	9.224497622	6.26E-19	8.32E-18	32.01977894
GOLGA8T	-0.270418397	0.212420506	-9.223055709	6.33E-19	8.41E-18	32.00830271
PAX1	-0.994512797	0.428796957	-9.223024695	6.34E-19	8.41E-18	32.00805588
LOC101927911	0.479018599	0.614852351	9.221843211	6.40E-19	8.49E-18	31.99865341
CASP16P	-0.252813444	0.256608442	-9.22022829	6.48E-19	8.60E-18	31.98580297
RASGRF1	1.627164903	1.704361762	9.218435854	6.58E-19	8.72E-18	31.97154193
TAF1A-AS1	-0.783644801	2.366302652	-9.218347332	6.58E-19	8.72E-18	31.97083767
ARRDC3-AS1	-0.364281781	0.720519932	-9.217500409	6.63E-19	8.77E-18	31.9641001
GPRC5B	1.018401344	5.381100747	9.217457467	6.63E-19	8.77E-18	31.96375849
SH2D4A	0.92120231	5.359295208	9.21511289	6.75E-19	8.94E-18	31.94510897
C22orf15	-0.21416452	0.179367414	-9.215058084	6.76E-19	8.94E-18	31.94467307
LOC105372352	-0.413413008	0.672817438	-9.21289205	6.88E-19	9.09E-18	31.92744688
LIMK2	-0.829632033	5.28932805	-9.210697233	7.00E-19	9.25E-18	31.9099948
SYK	-0.707244026	5.86186534	-9.21046947	7.01E-19	9.26E-18	31.90818391
ANTXR1	-1.229076536	5.111860694	-9.210170023	7.03E-19	9.28E-18	31.90580314
USP16	-0.690307059	4.720181446	-9.209018206	7.09E-19	9.36E-18	31.89664606
KLK7	3.383233478	3.727960417	9.207895695	7.16E-19	9.44E-18	31.88772277
RAB34	0.857788251	7.025666666	9.207465926	7.18E-19	9.47E-18	31.88430658
IHH	-0.61396421	0.158022824	-9.206764926	7.22E-19	9.51E-18	31.87873464
ACADSB	-0.87614648	3.815410142	-9.205045061	7.32E-19	9.64E-18	31.86506551
C6orf163	-0.306150557	0.535009599	-9.204588663	7.35E-19	9.67E-18	31.86143847
MAK	-0.486305825	0.777470759	-9.204266695	7.37E-19	9.69E-18	31.85887983
ELAC1	-0.657829744	3.373545334	-9.200679502	7.59E-19	9.97E-18	31.83037732
NBPF19	-0.391601348	1.011123281	-9.200296309	7.61E-19	1.00E-17	31.82733309
SBF1	-0.855292358	5.74067599	-9.199953501	7.63E-19	1.00E-17	31.82460977
CAVIN2	-1.706196758	5.962029443	-9.199944878	7.63E-19	1.00E-17	31.82454127
SLFN11	-0.870749344	4.061152494	-9.19773525	7.77E-19	1.02E-17	31.80698943
MUC21	2.49856097	2.446755715	9.195984093	7.88E-19	1.03E-17	31.79308158
CABIN1	-0.708872371	5.081749927	-9.194013076	8.01E-19	1.05E-17	31.77742989
CIDEA	-0.353689424	0.117489132	-9.193360883	8.05E-19	1.05E-17	31.77225142
TAPBPL	-0.860625488	5.480521884	-9.19321602	8.06E-19	1.05E-17	31.77110122
PC	1.177078792	4.898874583	9.192965358	8.07E-19	1.06E-17	31.76911104
SDHD	-0.680382213	6.468024874	-9.191243642	8.19E-19	1.07E-17	31.75544216
SLITRK4	0.927382289	1.495380001	9.191224934	8.19E-19	1.07E-17	31.75529365
CLDN10	2.595880901	2.599949974	9.191004363	8.20E-19	1.07E-17	31.75354266
FAM149A	-0.46726826	1.654708455	-9.190983542	8.20E-19	1.07E-17	31.75337737
DCX	-0.031047078	0.010955634	-9.190508479	8.23E-19	1.07E-17	31.74960621
INAFM2	-1.083297205	6.651508681	-9.188260301	8.38E-19	1.09E-17	31.73176156
ZBTB5	-0.738207016	3.913054891	-9.187963312	8.40E-19	1.10E-17	31.72940448
MIR5685	-1.143426708	0.936239507	-9.187798791	8.42E-19	1.10E-17	31.72809877
BTBD11	-1.597148602	3.370992042	-9.187150271	8.46E-19	1.10E-17	31.722952
MTURN	-0.911504845	4.34827772	-9.185990016	8.54E-19	1.11E-17	31.71374467
ALMS1P1	-0.309992045	0.437332586	-9.185942234	8.54E-19	1.11E-17	31.71336551
TRA2B	-0.643261734	5.036451604	-9.18518402	8.59E-19	1.12E-17	31.7073491
RHOC	0.561349781	7.207438275	9.183391295	8.72E-19	1.13E-17	31.69312532
ZNF831	-0.676191347	0.473714778	-9.182539443	8.78E-19	1.14E-17	31.6863673
FGFR1OP	-0.576235085	2.190350911	-9.181474764	8.85E-19	1.15E-17	31.67792149
LIPC	-0.796352661	0.687343181	-9.179958785	8.96E-19	1.16E-17	31.66589688
OLAH	1.209606467	1.386612492	9.179216363	9.02E-19	1.17E-17	31.66000858
C14orf180	-0.372333969	0.144369727	-9.178472606	9.07E-19	1.18E-17	31.65411004
SFXN3	0.762315927	4.925614212	9.177188605	9.17E-19	1.19E-17	31.6439278
GVQW2	-0.345565154	0.679583595	-9.175649515	9.28E-19	1.20E-17	31.63172404
IDNK	-0.64647593	3.711242115	-9.174949677	9.33E-19	1.21E-17	31.62617538
ITIH3	-0.429118963	0.444570628	-9.173234166	9.46E-19	1.22E-17	31.61257527
ZFYVE21	-0.499099756	4.816017567	-9.172384823	9.53E-19	1.23E-17	31.60584259
AKAP12	-1.499316675	4.123325653	-9.166128345	1.00E-18	1.29E-17	31.55626203
LOC285097	-0.437812129	0.376320301	-9.16581835	1.00E-18	1.30E-17	31.55380607
ZFP62	-0.691117934	4.44538628	-9.164634955	1.01E-18	1.31E-17	31.54443105
RNU4-1	-1.342063017	1.419875807	-9.161581359	1.04E-18	1.34E-17	31.52024417
PRSS23	1.739567593	5.738640461	9.160556032	1.05E-18	1.35E-17	31.51212408
KCNQ5-IT1	-0.347598484	0.242813746	-9.158709284	1.06E-18	1.37E-17	31.49750044
LOC105371907	0.370195467	0.442531908	9.157997017	1.07E-18	1.38E-17	31.49186087
PGM5P4-AS1	-0.138829173	0.097494449	-9.153550988	1.11E-18	1.43E-17	31.45666543
SDCBP	-0.68165268	6.485151283	-9.151887674	1.12E-18	1.45E-17	31.4435016
TNIK	0.972401827	4.140463723	9.149841664	1.14E-18	1.47E-17	31.42731143
CYSLTR2	2.236427593	3.653097007	9.149206502	1.15E-18	1.48E-17	31.4222859
KIF26B-AS1	-0.273212314	0.135041551	-9.149001357	1.15E-18	1.48E-17	31.42066281
XPNPEP3	-0.531722123	2.51756294	-9.148801059	1.15E-18	1.48E-17	31.41907809
ADM2	-1.678109927	3.77226337	-9.147230107	1.17E-18	1.50E-17	31.40664991
PLA2G4F	-1.389568024	1.713430895	-9.146843188	1.17E-18	1.50E-17	31.40358914
C1QTNF12	0.970189151	1.564559465	9.14306782	1.21E-18	1.55E-17	31.37372862
AHCYL2	-0.992380878	5.123944526	-9.14028746	1.23E-18	1.58E-17	31.35174368
SORD2P	-1.55895817	3.296068773	-9.140255479	1.23E-18	1.58E-17	31.35149083
EGR1	-1.886964694	9.13176958	-9.138504705	1.25E-18	1.60E-17	31.33764961
CD24	-0.950783215	10.3267254	-9.137638085	1.26E-18	1.61E-17	31.33079904
TMEM119	-1.67201762	2.960361001	-9.137595555	1.26E-18	1.61E-17	31.33046285
PLAC9	-1.345502836	3.741662546	-9.137398078	1.26E-18	1.61E-17	31.32890187
LOC101927502	-0.140448502	0.136638766	-9.136534986	1.27E-18	1.62E-17	31.32207979
DNTT	-0.562684383	0.316422331	-9.13592044	1.28E-18	1.63E-17	31.31722256
PRELID2	-0.423375836	1.338853695	-9.133119062	1.31E-18	1.67E-17	31.29508414
CXXC4-AS1	-0.113684164	0.085860041	-9.132928172	1.31E-18	1.67E-17	31.29357577
MIR621	-1.939087325	5.511376315	-9.131567945	1.32E-18	1.69E-17	31.28282829
LRP4-AS1	1.132459203	1.167924524	9.130730285	1.33E-18	1.70E-17	31.27621031
[truncated: 23,484 more rows]
