# Supplementary material for: Analysis of the key ligand receptor CADM1_CADM1 in the regulation of thyroid cancer based on scRNA-seq and bulk RNA-seq data
Source: Front Endocrinol (Lausanne). 2022 Nov 29;13:969914. doi: 10.3389/fendo.2022.969914 (PMC9744787; doi:10.3389/fendo.2022.969914)
Supplement: Supplementary Figure 1 — scRNA−seq data processing. (A) The relationship between mitochondrial genes and UMI/mRNA quantity, the relationship between UMI and mRNA quantity; (B) The relationship between the mRNA/UMI/mitochondrial content/rRNA content of each sample before filtering; (C) The relationship between mRNA/UMI/mitochondrial content/rRNA content of each sample after filtering; (D) The sample distribution map of PCA dimensionality reduction and the anchor point map of PCA. [file DataSheet_1.zip › supplumentary meterial/Supplementary Table4.csv]

LR	gene	cor	p
CADM1_CADM1	AADACP1	0.050347747	0.267462061
CADM1_CADM1	AAK1	0.261205392	4.88E-09
CADM1_CADM1	ABCA8	0.349521906	1.78E-15
CADM1_CADM1	ABCA9	0.126945976	0.005022093
CADM1_CADM1	ABCC3	0.49590824	0
CADM1_CADM1	ABCC4	0.12584602	0.005417382
CADM1_CADM1	ABCC6P2	0.209643745	3.06E-06
CADM1_CADM1	ABI3BP	0.133408065	0.003180936
CADM1_CADM1	ABR	0.419688325	0
CADM1_CADM1	ABTB2	0.556141494	0
CADM1_CADM1	ACACB	0.002488553	0.956316498
CADM1_CADM1	ACBD7	0.165328882	0.000247956
CADM1_CADM1	ACKR3	0.183028096	4.84E-05
CADM1_CADM1	ACSF2	-0.201886719	7.12E-06
CADM1_CADM1	ACSM5	0.132486271	0.003399166
CADM1_CADM1	ADAM22	-0.030517364	0.501656664
CADM1_CADM1	ADAM33	-0.082877891	0.067639577
CADM1_CADM1	ADAMTS14	0.12423399	0.006047362
CADM1_CADM1	ADAMTS5	0.007577629	0.867530281
CADM1_CADM1	ADAMTS9	0.572375325	0
CADM1_CADM1	ADCY8	0.323411521	2.55E-13
CADM1_CADM1	ADD3	0.591015211	0
CADM1_CADM1	ADGRA3	0.110785654	0.014441998
CADM1_CADM1	ADGRV1	-0.014822846	0.744205697
CADM1_CADM1	ADH1B	0.123469226	0.006368633
CADM1_CADM1	ADH1C	0.086576762	0.056228682
CADM1_CADM1	ADIG	-0.143892987	0.001453226
CADM1_CADM1	ADM	0.172705396	0.000127987
CADM1_CADM1	ADM2	-0.18968159	2.51E-05
CADM1_CADM1	ADORA1	0.309470041	2.87E-12
CADM1_CADM1	ADRA1B	0.445669334	0
CADM1_CADM1	ADTRP	0.564305578	0
CADM1_CADM1	AGPAT4	0.076903692	0.090024847
CADM1_CADM1	AGR2	0.29682144	2.31E-11
CADM1_CADM1	AGR3	0.177847946	7.94E-05
CADM1_CADM1	AGTR1	0.013631507	0.764129825
CADM1_CADM1	AHNAK2	0.254427309	1.24E-08
CADM1_CADM1	AIF1L	0.263192917	3.69E-09
CADM1_CADM1	AK1	0.104374105	0.021238819
CADM1_CADM1	AKAP12	0.381165107	0
CADM1_CADM1	AKR1C1	-0.014971298	0.741734561
CADM1_CADM1	AKR1C2	0.028763048	0.526573652
CADM1_CADM1	AKR1E2	0.018691982	0.680726461
CADM1_CADM1	ALDH1A1	0.054202504	0.232497912
CADM1_CADM1	ALDH1A3	0.136382111	0.00256082
CADM1_CADM1	ALDH1B1	-0.048878065	0.281696307
CADM1_CADM1	ALDH2	-0.170502745	0.000156377
CADM1_CADM1	ALDH3B1	0.320518188	4.26E-13
CADM1_CADM1	ALOX15B	0.234493768	1.65E-07
CADM1_CADM1	ALOX5	0.184401085	4.24E-05
CADM1_CADM1	ALPL	0.16754586	0.000203847
CADM1_CADM1	AMIGO2	0.584173039	0
CADM1_CADM1	ANGPTL1	0.34797696	2.66E-15
CADM1_CADM1	ANK2	-0.027175694	0.549650004
CADM1_CADM1	ANK3	0.389096825	0
CADM1_CADM1	ANKRD37	0.102010162	0.024369161
CADM1_CADM1	ANKRD9	-0.143770327	0.001467054
CADM1_CADM1	ANKS1B	0.107143157	0.018021349
CADM1_CADM1	ANO5	0.026255539	0.563250653
CADM1_CADM1	ANTXR1	0.274061482	7.72E-10
CADM1_CADM1	ANXA1	0.555980144	0
CADM1_CADM1	AOC1	0.013300763	0.769689606
CADM1_CADM1	AOX1	-0.032858201	0.469403914
CADM1_CADM1	AP1S3	0.38227341	0
CADM1_CADM1	APLN	0.031056456	0.494126739
CADM1_CADM1	APLNR	0.279541851	3.41E-10
CADM1_CADM1	APOA1	-0.201014393	7.81E-06
CADM1_CADM1	APOC1	0.410564825	0
CADM1_CADM1	APOD	0.288301269	8.93E-11
CADM1_CADM1	APOE	0.456831654	0
CADM1_CADM1	AQP4	-0.026081249	0.565844913
CADM1_CADM1	AR	0.120606584	0.007711477
CADM1_CADM1	ARAP2	0.627407344	0
CADM1_CADM1	ARC	0.321324455	3.69E-13
CADM1_CADM1	ARHGAP20	0.356281001	4.44E-16
CADM1_CADM1	ARHGAP23	0.608551659	0
CADM1_CADM1	ARHGAP24	-0.1133442	0.012316949
CADM1_CADM1	ARHGAP36	0.166870586	0.000216436
CADM1_CADM1	ARHGAP6	0.257013268	8.71E-09
CADM1_CADM1	ARHGDIB	0.269401905	1.52E-09
CADM1_CADM1	ARHGEF28	-0.083259221	0.066381652
CADM1_CADM1	ARL4D	-0.018944578	0.676653912
CADM1_CADM1	ARMCX3	0.724474285	0
CADM1_CADM1	ARNTL	0.619775779	0
CADM1_CADM1	ART4	0.215307231	1.62E-06
CADM1_CADM1	ART5	0.138304819	0.002220836
CADM1_CADM1	ASF1B	0.077776042	0.086426865
CADM1_CADM1	ASPHD1	0.137230614	0.002405324
CADM1_CADM1	ASXL3	-0.061585865	0.174820204
CADM1_CADM1	ATF3	0.257940816	7.67E-09
CADM1_CADM1	ATP11A	0.540400271	0
CADM1_CADM1	ATP2B1-AS1	0.350198715	1.78E-15
CADM1_CADM1	ATP2C2	-0.094722686	0.036646892
CADM1_CADM1	ATP6V0E2-AS1	-0.115885793	0.010484305
CADM1_CADM1	AVPR1A	0.12071011	0.007658816
CADM1_CADM1	AXIN2	0.315632102	1.00E-12
CADM1_CADM1	B3GALT2	-0.071558515	0.114767218
CADM1_CADM1	B3GALT5-AS1	-0.049278884	0.27776442
CADM1_CADM1	B3GAT1	0.335338684	2.91E-14
CADM1_CADM1	B3GNT3	0.25007138	2.23E-08
CADM1_CADM1	B3GNT7	0.404616963	0
CADM1_CADM1	B3GNT8	0.287869672	9.55E-11
CADM1_CADM1	B4GALNT2	0.013588751	0.764847887
CADM1_CADM1	B4GALNT3	0.468140631	0
CADM1_CADM1	BAIAP3	0.549708778	0
CADM1_CADM1	BBC3	0.181162182	5.80E-05
CADM1_CADM1	BBOX1	-0.07192797	0.112901186
CADM1_CADM1	BCL11B	0.016744188	0.712434616
CADM1_CADM1	BCL2	0.075973786	0.093991545
CADM1_CADM1	BCL2L11	0.461456207	0
CADM1_CADM1	BEX1	0.091039391	0.044635531
CADM1_CADM1	BHLHE40	0.457913592	0
CADM1_CADM1	BHMT2	0.257039948	8.68E-09
CADM1_CADM1	BICDL2	0.227667426	3.81E-07
CADM1_CADM1	BID	0.489752722	0
CADM1_CADM1	BIRC7	0.122747469	0.006685795
CADM1_CADM1	BMERB1	0.604650407	0
CADM1_CADM1	BMP1	0.553372928	0
CADM1_CADM1	BMP2	0.197450539	1.14E-05
CADM1_CADM1	BMP8A	-0.010865524	0.810972136
CADM1_CADM1	BNC1	0.481041007	0
CADM1_CADM1	BNIPL	0.478074882	0
CADM1_CADM1	BRINP1	0.513382449	0
CADM1_CADM1	BTBD11	0.070932985	0.117981674
CADM1_CADM1	C10orf55	0.291905193	5.07E-11
CADM1_CADM1	C11orf74	-0.070910765	0.118097137
CADM1_CADM1	C11orf80	0.400439543	0
CADM1_CADM1	C16orf46	0.261070242	4.97E-09
CADM1_CADM1	C16orf86	0.130570253	0.003896817
CADM1_CADM1	C16orf89	-0.100341269	0.02681232
CADM1_CADM1	C19orf33	0.203175808	6.20E-06
CADM1_CADM1	C1orf226	0.439272167	0
CADM1_CADM1	C1QL1	0.517868436	0
CADM1_CADM1	C1QTNF7	0.294671958	3.27E-11
CADM1_CADM1	C1R	0.172591544	0.000129327
CADM1_CADM1	C1S	0.199772474	8.91E-06
CADM1_CADM1	C2CD4A	0.053785595	0.236115452
CADM1_CADM1	C3orf52	0.139697722	0.002000869
CADM1_CADM1	C4orf47	0.153100839	0.000699016
CADM1_CADM1	C4orf48	-0.018548433	0.683045001
CADM1_CADM1	C5orf49	0.26560133	2.62E-09
CADM1_CADM1	C7	0.248689938	2.67E-08
CADM1_CADM1	C8orf31	0.172967732	0.000124948
CADM1_CADM1	C8orf88	0.186916676	3.31E-05
CADM1_CADM1	C9orf16	0.046901531	0.301634171
CADM1_CADM1	C9orf92	0.058755262	0.195526579
CADM1_CADM1	CA12	0.000505593	0.991120691
CADM1_CADM1	CA4	0.08627138	0.057105918
CADM1_CADM1	CABCOCO1	0.043914256	0.333504353
CADM1_CADM1	CACNA1H	0.195927203	1.33E-05
CADM1_CADM1	CACNA2D1	0.332113494	5.28E-14
CADM1_CADM1	CACNG4	0.242038811	6.37E-08
CADM1_CADM1	CALCA	0.055775408	0.219203237
CADM1_CADM1	CAMK1D	0.211038422	2.62E-06
CADM1_CADM1	CAMK2N1	0.547741803	0
CADM1_CADM1	CAMK2N2	0.050184883	0.269014701
CADM1_CADM1	CAPN6	0.310989578	2.22E-12
CADM1_CADM1	CAPSL	-0.073805006	0.103786323
CADM1_CADM1	CARNS1	0.436338649	0
CADM1_CADM1	CARTPT	-0.140312256	0.001910314
CADM1_CADM1	CATSPER1	0.316397644	8.75E-13
CADM1_CADM1	CAVIN2	0.347744191	2.66E-15
CADM1_CADM1	CBLN1	0.180429251	6.22E-05
CADM1_CADM1	CCDC110	0.022836303	0.615158477
CADM1_CADM1	CCDC146	0.159479565	0.000410872
CADM1_CADM1	CCDC170	0.111154682	0.014116854
CADM1_CADM1	CCDC173	0.259344169	6.32E-09
CADM1_CADM1	CCDC85A	0.409486154	0
CADM1_CADM1	CCDC9B	-0.27042376	1.31E-09
CADM1_CADM1	CCL13	0.344840761	4.88E-15
CADM1_CADM1	CCL17	0.123239129	0.006468248
CADM1_CADM1	CCL18	0.292972381	4.28E-11
CADM1_CADM1	CCL19	0.081445166	0.072541675
CADM1_CADM1	CCL20	0.00709867	0.875833292
CADM1_CADM1	CCL21	0.089023782	0.049595653
CADM1_CADM1	CCN1	0.187722371	3.06E-05
CADM1_CADM1	CCN2	0.303393795	7.92E-12
CADM1_CADM1	CCN3	0.2958648	2.70E-11
CADM1_CADM1	CCNA1	0.134932473	0.002847819
CADM1_CADM1	CCND1	0.402734854	0
CADM1_CADM1	CCND2	0.491550371	0
CADM1_CADM1	CD109	0.591361631	0
CADM1_CADM1	CD164L2	0.286270862	1.22E-10
CADM1_CADM1	CD177	0.100639221	0.026361273
CADM1_CADM1	CD1A	0.239737835	8.54E-08
CADM1_CADM1	CD207	0.299927074	1.40E-11
CADM1_CADM1	CD302	0.455680621	0
CADM1_CADM1	CD36	-0.001219029	0.978593324
CADM1_CADM1	CD44	0.476155329	0
CADM1_CADM1	CD55	0.34738584	2.89E-15
CADM1_CADM1	CD8A	0.079409517	0.080001486
CADM1_CADM1	CDA	0.114402174	0.01152225
CADM1_CADM1	CDADC1	0.165360522	0.000247268
CADM1_CADM1	CDC14B	0.199524041	9.14E-06
CADM1_CADM1	CDC42EP1	0.527828084	0
CADM1_CADM1	CDC42EP2	0.027903506	0.539007907
CADM1_CADM1	CDC42EP3	0.207984555	3.68E-06
CADM1_CADM1	CDC42EP5	0.33270881	4.73E-14
CADM1_CADM1	CDH13	0.252172846	1.68E-08
CADM1_CADM1	CDH16	-0.05515453	0.224384573
CADM1_CADM1	CDH2	0.401337972	0
CADM1_CADM1	CDH22	0.27709367	4.93E-10
CADM1_CADM1	CDH3	0.553853227	0
CADM1_CADM1	CDH4	0.186057104	3.60E-05
CADM1_CADM1	CDH6	0.270391873	1.32E-09
CADM1_CADM1	CDHR3	0.014598448	0.747945988
CADM1_CADM1	CDKN1A	0.11261845	0.012889723
CADM1_CADM1	CDKN2A	-0.115340232	0.010855925
CADM1_CADM1	CDKN2B	0.237247329	1.17E-07
CADM1_CADM1	CDON	0.01242969	0.784388169
CADM1_CADM1	CDR2	0.376733534	0
CADM1_CADM1	CDT1	0.039083047	0.389458325
CADM1_CADM1	CEACAM6	0.116502448	0.010077879
CADM1_CADM1	CEBPA-DT	-0.084554243	0.062252294
CADM1_CADM1	CECR2	-0.000645285	0.988667543
CADM1_CADM1	CELF4	0.386943924	0
CADM1_CADM1	CENPJ	-0.008038226	0.859559292
CADM1_CADM1	CES1	0.1800441	6.45E-05
CADM1_CADM1	CFAP43	0.217297333	1.29E-06
CADM1_CADM1	CFAP46	0.05486366	0.226841729
CADM1_CADM1	CFD	-0.000850928	0.985056429
CADM1_CADM1	CFI	0.497900723	0
CADM1_CADM1	CGNL1	0.092290924	0.041770848
CADM1_CADM1	CHCHD10	-0.45984236	0
CADM1_CADM1	CHI3L1	0.269664783	1.47E-09
CADM1_CADM1	CHRDL1	0.24145922	6.86E-08
CADM1_CADM1	CHST2	0.540824762	0
CADM1_CADM1	CIB4	-0.026533593	0.559123776
CADM1_CADM1	CITED1	0.276778071	5.16E-10
CADM1_CADM1	CITED2	0.212019965	2.35E-06
CADM1_CADM1	CKB	-0.16158192	0.000343342
CADM1_CADM1	CKS2	-0.074866202	0.09889714
CADM1_CADM1	CLCNKA	-0.286622265	1.16E-10
CADM1_CADM1	CLCNKB	0.034676132	0.445166046
CADM1_CADM1	CLDN1	0.377718961	0
CADM1_CADM1	CLDN10	0.43183414	0
CADM1_CADM1	CLDN16	0.35055714	1.55E-15
CADM1_CADM1	CLDN2	0.462915908	0
CADM1_CADM1	CLDN8	0.079985507	0.077830266
CADM1_CADM1	CLDN9	0.283583276	1.85E-10
CADM1_CADM1	CLIP3	0.423816584	0
CADM1_CADM1	CLMN	0.182253903	5.22E-05
CADM1_CADM1	CLUL1	0.160457145	0.000378064
CADM1_CADM1	CMTM3	0.227407659	3.93E-07
CADM1_CADM1	CNFN	-0.078512775	0.08347922
CADM1_CADM1	CNMD	0.079907845	0.078120194
CADM1_CADM1	CNTFR	-0.188748241	2.76E-05
CADM1_CADM1	CNTN1	0.135305283	0.00277134
CADM1_CADM1	CNTN3	0.12442982	0.005967472
CADM1_CADM1	CNTN5	-0.079958077	0.077932566
CADM1_CADM1	COL10A1	0.125091164	0.005704631
CADM1_CADM1	COL13A1	0.23384206	1.79E-07
CADM1_CADM1	COL17A1	0.150667484	0.000851594
CADM1_CADM1	COL1A1	0.210621511	2.75E-06
CADM1_CADM1	COL23A1	-0.11154052	0.013783802
CADM1_CADM1	COL27A1	0.315417572	1.04E-12
CADM1_CADM1	COL8A1	0.63241996	0
CADM1_CADM1	COL8A2	0.527914772	0
CADM1_CADM1	COL9A2	0.302387326	9.35E-12
CADM1_CADM1	COL9A3	-0.095750419	0.034647593
CADM1_CADM1	COLEC10	0.028022276	0.537281066
CADM1_CADM1	COLEC12	0.256170342	9.77E-09
CADM1_CADM1	COMP	0.318019946	6.60E-13
CADM1_CADM1	COPZ2	-0.277163328	4.88E-10
CADM1_CADM1	CORO2A	0.606809954	0
CADM1_CADM1	CORO2B	0.168244604	0.000191545
CADM1_CADM1	CP	0.276579678	5.32E-10
CADM1_CADM1	CPNE4	0.153654055	0.000668062
CADM1_CADM1	CPQ	0.352016101	1.33E-15
CADM1_CADM1	CPXM1	0.085627248	0.058993478
CADM1_CADM1	CPXM2	0.268989369	1.62E-09
CADM1_CADM1	CR2	0.003287308	0.942316747
CADM1_CADM1	CRABP1	0.036662004	0.41952118
CADM1_CADM1	CRABP2	0.221400346	8.03E-07
CADM1_CADM1	CRACR2B	0.098393243	0.029928139
CADM1_CADM1	CRELD2	0.005077689	0.911007686
CADM1_CADM1	CRISPLD1	0.424925872	0
CADM1_CADM1	CRLF1	0.348102423	2.66E-15
CADM1_CADM1	CRLF2	0.254397435	1.24E-08
CADM1_CADM1	CRTAC1	-0.043299033	0.340327619
CADM1_CADM1	CRYAB	-0.014296032	0.752996062
CADM1_CADM1	CRYBG3	0.317396041	7.36E-13
CADM1_CADM1	CSF2	0.299650091	1.46E-11
CADM1_CADM1	CSGALNACT1	0.202893249	6.39E-06
CADM1_CADM1	CSPG4	0.118933936	0.008608327
CADM1_CADM1	CST2	0.040885382	0.367950179
CADM1_CADM1	CST5	0.121720869	0.007161304
CADM1_CADM1	CST6	0.413715481	0
CADM1_CADM1	CT75	-0.223081574	6.59E-07
CADM1_CADM1	CTH	-0.014653644	0.747025419
CADM1_CADM1	CTSC	0.384473901	0
CADM1_CADM1	CTSF	0.440111391	0
CADM1_CADM1	CTSH	0.473653827	0
CADM1_CADM1	CTSS	0.293456549	3.97E-11
CADM1_CADM1	CTXN1	0.457793018	0
CADM1_CADM1	CTXND1	0.351662046	1.33E-15
CADM1_CADM1	CUX2	-0.20674129	4.22E-06
CADM1_CADM1	CWH43	-0.099074836	0.028804368
CADM1_CADM1	CX3CL1	0.348794418	2.22E-15
CADM1_CADM1	CXCL12	0.285977942	1.28E-10
CADM1_CADM1	CXCL14	0.37649682	0
CADM1_CADM1	CXCL17	0.199771715	8.91E-06
CADM1_CADM1	CXXC4	0.048099893	0.289436939
CADM1_CADM1	CYBRD1	0.517177438	0
CADM1_CADM1	CYP17A1	-0.177203066	8.44E-05
CADM1_CADM1	CYP1B1	0.544286214	0
CADM1_CADM1	CYP26B1	0.119092811	0.008519314
CADM1_CADM1	CYP2S1	0.321680385	3.47E-13
CADM1_CADM1	CYP7B1	0.271645457	1.10E-09
CADM1_CADM1	CYSLTR2	0.613752492	0
CADM1_CADM1	CYTH3	0.336345762	2.40E-14
CADM1_CADM1	DACT1	0.032193707	0.478441623
CADM1_CADM1	DAPK2	0.37969028	0
CADM1_CADM1	DCN	0.221634504	7.81E-07
CADM1_CADM1	DCSTAMP	0.408259468	0
CADM1_CADM1	DDB2	0.332210817	5.20E-14
CADM1_CADM1	DDR2	0.404029861	0
CADM1_CADM1	DDX25	0.302892278	8.60E-12
CADM1_CADM1	DEFB131A	0.022510759	0.620208145
CADM1_CADM1	DENND6A	0.286286895	1.22E-10
CADM1_CADM1	DEPTOR	0.069676498	0.124650848
CADM1_CADM1	DES	0.102051535	0.024311121
CADM1_CADM1	DGKI	0.087330568	0.054111105
CADM1_CADM1	DHDH	0.197871577	1.09E-05
CADM1_CADM1	DHRS3	0.405818286	0
CADM1_CADM1	DIO1	-0.157040713	0.000504631
CADM1_CADM1	DIO2	0.056552124	0.212842717
CADM1_CADM1	DIRAS2	0.003046209	0.946540801
CADM1_CADM1	DIRAS3	0.500082244	0
CADM1_CADM1	DLG2	0.032840601	0.469642061
CADM1_CADM1	DLG4	0.461902552	0
CADM1_CADM1	DMBX1	0.020438188	0.652768524
CADM1_CADM1	DNAAF1	-0.012604401	0.781433738
CADM1_CADM1	DNAJB4	0.468387716	0
CADM1_CADM1	DNALI1	0.170942245	0.000150279
CADM1_CADM1	DOCK9	0.664127923	0
CADM1_CADM1	DOK5	-0.190735348	2.26E-05
CADM1_CADM1	DOK7	0.445907228	0
CADM1_CADM1	DPP4	0.356814873	4.44E-16
CADM1_CADM1	DPP6	-0.100677403	0.026303947
CADM1_CADM1	DPT	0.095008004	0.036082259
CADM1_CADM1	DPY19L2	-0.091105786	0.04447951
CADM1_CADM1	DRAM1	0.467121444	0
CADM1_CADM1	DSC3	0.288331637	8.89E-11
CADM1_CADM1	DTX4	0.450786576	0
CADM1_CADM1	DUSP1	0.240169166	8.09E-08
CADM1_CADM1	DUSP15	-0.218897093	1.07E-06
CADM1_CADM1	DUSP4	0.502817145	0
CADM1_CADM1	DUSP5	0.427675	0
CADM1_CADM1	DUSP6	0.49965165	0
CADM1_CADM1	DYNLRB2	-0.003394778	0.940434376
CADM1_CADM1	DYSF	0.468134402	0
CADM1_CADM1	E2F1	-0.017874075	0.693976617
CADM1_CADM1	EBF4	-0.174741426	0.000106118
CADM1_CADM1	EBI3	0.193918883	1.64E-05
CADM1_CADM1	ECE1	0.621454994	0
CADM1_CADM1	ECM1	0.070277953	0.121422765
CADM1_CADM1	EDA2R	0.366339335	0
CADM1_CADM1	EDARADD	-0.0455554	0.315736623
CADM1_CADM1	EDIL3	0.188778373	2.75E-05
CADM1_CADM1	EDN3	0.100472866	0.026612293
CADM1_CADM1	EEF1A2	-0.066416914	0.14331875
CADM1_CADM1	EFEMP1	0.203991809	5.68E-06
CADM1_CADM1	EFHC2	0.210094506	2.91E-06
CADM1_CADM1	EGR1	0.325050197	1.90E-13
CADM1_CADM1	EGR2	0.39284051	0
CADM1_CADM1	EGR3	0.416318344	0
CADM1_CADM1	ELF3	0.327539037	1.22E-13
CADM1_CADM1	ELL2	0.386763377	0
CADM1_CADM1	ELMO1	-0.081246442	0.073243958
CADM1_CADM1	EMILIN2	0.317466103	7.27E-13
CADM1_CADM1	EML6	0.077798937	0.086334019
CADM1_CADM1	ENC1	0.443869972	0
CADM1_CADM1	ENDOD1	0.620282806	0
CADM1_CADM1	ENPP1	-0.115369882	0.010835432
CADM1_CADM1	ENTPD1	0.431381825	0
CADM1_CADM1	ENTPD2	0.558861205	0
CADM1_CADM1	ENTPD8	0.238625799	9.84E-08
CADM1_CADM1	EPB41L2	0.483908235	0
CADM1_CADM1	EPB41L4B	0.225186665	5.13E-07
CADM1_CADM1	EPHA10	0.399114395	0
CADM1_CADM1	EPHA3	0.306059045	5.09E-12
CADM1_CADM1	EPHA5	-0.01028581	0.820881985
CADM1_CADM1	EPHA5-AS1	-0.056994852	0.209277221
CADM1_CADM1	EPHB1	0.088199405	0.051753117
CADM1_CADM1	EPHB3	0.378638468	0
CADM1_CADM1	EPS8	0.681919643	0
CADM1_CADM1	ERBB3	0.445342747	0
CADM1_CADM1	ERBB4	0.37569685	0
CADM1_CADM1	ERFE	0.162070614	0.000329203
CADM1_CADM1	ERO1B	0.120886564	0.007569797
CADM1_CADM1	ERP27	0.350908247	1.33E-15
CADM1_CADM1	ESM1	0.047060034	0.300001595
CADM1_CADM1	ESPN	0.485763095	0
CADM1_CADM1	ESRRG	0.166599211	0.000221697
CADM1_CADM1	ETHE1	0.388314023	0
CADM1_CADM1	ETV4	0.353950286	8.88E-16
CADM1_CADM1	ETV5	0.481516596	0
CADM1_CADM1	EVA1A	0.459215749	0
CADM1_CADM1	EVPL	0.351915352	1.33E-15
CADM1_CADM1	EYA2	-0.022944963	0.613477017
CADM1_CADM1	F10	0.10076029	0.026179872
CADM1_CADM1	F2R	0.289574911	7.32E-11
CADM1_CADM1	FABP4	-0.064536184	0.155022683
CADM1_CADM1	FAHD2A	-0.054484543	0.230072988
CADM1_CADM1	FAM111B	0.16617421	0.000230178
CADM1_CADM1	FAM124A	-0.063370669	0.162630581
CADM1_CADM1	FAM155B	0.14891995	0.000979568
CADM1_CADM1	FAM163A	-0.003026059	0.946893895
CADM1_CADM1	FAM167A	-0.00148613	0.973904438
CADM1_CADM1	FAM167A-AS1	-0.146132972	0.001220851
CADM1_CADM1	FAM171A2	0.424870578	0
CADM1_CADM1	FAM178B	0.316476397	8.63E-13
CADM1_CADM1	FAM180A	0.184140221	4.35E-05
CADM1_CADM1	FAM180B	0.03277388	0.47054551
CADM1_CADM1	FAM181B	-0.146488453	0.00118729
CADM1_CADM1	FAM189A1	0.120393556	0.007820859
CADM1_CADM1	FAM189A2	0.264851348	2.92E-09
CADM1_CADM1	FAM20A	0.400317737	0
CADM1_CADM1	FAM234B	0.086628311	0.056081714
CADM1_CADM1	FAM3B	0.155624212	0.000567852
CADM1_CADM1	FAM43A	0.502036738	0
CADM1_CADM1	FAT4	0.497998551	0
CADM1_CADM1	FAXC	0.395089822	0
CADM1_CADM1	FAXDC2	0.029891973	0.510467292
CADM1_CADM1	FBLN1	0.134973171	0.002839378
CADM1_CADM1	FBLN2	0.309869019	2.68E-12
CADM1_CADM1	FBLN5	0.346020419	3.77E-15
CADM1_CADM1	FBLN7	-0.111650612	0.013690049
CADM1_CADM1	FBXO27	0.112944111	0.012629862
CADM1_CADM1	FBXO30	0.346444639	3.55E-15
CADM1_CADM1	FCGBP	-0.037821187	0.404960913
CADM1_CADM1	FCN3	0.139366905	0.002051227
CADM1_CADM1	FDCSP	0.015225027	0.737517153
CADM1_CADM1	FER1L6	-0.062134481	0.171003069
CADM1_CADM1	FERMT1	-0.17402835	0.000113343
CADM1_CADM1	FGD2	0.030888091	0.496471936
CADM1_CADM1	FGF1	0.353947547	8.88E-16
CADM1_CADM1	FGF10	0.035407306	0.435621844
CADM1_CADM1	FGF7	0.028802694	0.526003667
CADM1_CADM1	FGFR2	0.390202995	0
CADM1_CADM1	FGL2	0.309138332	3.03E-12
CADM1_CADM1	FHDC1	0.190534684	2.31E-05
CADM1_CADM1	FHL1	0.032299953	0.476990249
CADM1_CADM1	FHL2	0.00691201	0.879072883
CADM1_CADM1	FHOD1	0.32635189	1.51E-13
CADM1_CADM1	FIBCD1	0.514975835	0
CADM1_CADM1	FIBIN	-0.095235537	0.035637297
CADM1_CADM1	FJX1	0.13703699	0.002440029
CADM1_CADM1	FLNC	0.192721063	1.85E-05
CADM1_CADM1	FLRT1	-0.084999819	0.060881449
CADM1_CADM1	FMO2	0.188816224	2.74E-05
CADM1_CADM1	FMOD	0.022092569	0.626721167
CADM1_CADM1	FN1	0.38817252	0
CADM1_CADM1	FNDC1	0.329796372	8.06E-14
CADM1_CADM1	FNDC4	0.239054632	9.32E-08
CADM1_CADM1	FOLH1	0.266635452	2.26E-09
CADM1_CADM1	FOLR1	0.209178811	3.23E-06
CADM1_CADM1	FOLR3	-0.211577673	2.47E-06
CADM1_CADM1	FOS	0.187485324	3.13E-05
CADM1_CADM1	FOSB	0.193620601	1.69E-05
CADM1_CADM1	FOXA2	0.042320512	0.351362427
CADM1_CADM1	FOXJ1	0.083739349	0.064825196
CADM1_CADM1	FOXP2	0.014126491	0.755831875
CADM1_CADM1	FOXQ1	0.387608747	0
CADM1_CADM1	FRAS1	0.147994216	0.001054341
CADM1_CADM1	FREM2	-0.133033125	0.003268118
CADM1_CADM1	FRMD3	0.404378683	0
CADM1_CADM1	FRMD5	0.009321328	0.837431784
CADM1_CADM1	FRMPD3	0.308781199	3.22E-12
CADM1_CADM1	FSTL3	0.36247896	0
CADM1_CADM1	FTCDNL1	-0.044931974	0.322411745
CADM1_CADM1	FXYD3	0.107544425	0.017592319
CADM1_CADM1	FXYD5	0.25163123	1.81E-08
CADM1_CADM1	FXYD6	0.127792087	0.004735927
CADM1_CADM1	FZD5	0.418647897	0
CADM1_CADM1	FZD8	7.29E-05	0.998719974
CADM1_CADM1	G0S2	0.421459391	0
CADM1_CADM1	GABBR2	0.363477213	0
CADM1_CADM1	GABRB2	0.550979621	0
CADM1_CADM1	GABRB3	-0.054000495	0.234245829
CADM1_CADM1	GABRD	0.171342594	0.000144918
CADM1_CADM1	GADD45B	-0.058617838	0.196575638
CADM1_CADM1	GADD45G	-0.088009042	0.052262288
CADM1_CADM1	GALE	0.381245018	0
CADM1_CADM1	GALNT17	0.14058247	0.001871698
CADM1_CADM1	GALNT7	0.576024883	0
CADM1_CADM1	GALNT9	0.192787109	1.84E-05
CADM1_CADM1	GAP43	0.453815554	0
CADM1_CADM1	GARNL3	0.25483317	1.17E-08
CADM1_CADM1	GAS1	0.067567945	0.136496635
CADM1_CADM1	GATM	-0.015581198	0.731610278
CADM1_CADM1	GBP1	0.185833715	3.68E-05
CADM1_CADM1	GCSAM	0.134193788	0.003005056
CADM1_CADM1	GCSH	0.072053903	0.112270605
CADM1_CADM1	GDF10	0.129369081	0.004241541
CADM1_CADM1	GDF15	0.091359009	0.043888674
CADM1_CADM1	GFPT2	-0.005768851	0.898955162
CADM1_CADM1	GFRA1	0.076042537	0.093693569
CADM1_CADM1	GFRA2	0.412010319	0
CADM1_CADM1	GGCT	0.489546998	0
CADM1_CADM1	GGT6	0.211992893	2.36E-06
CADM1_CADM1	GHR	0.075860075	0.094486046
CADM1_CADM1	GJA1	0.510442824	0
CADM1_CADM1	GJA4	0.407880345	0
CADM1_CADM1	GJB3	0.523943276	0
CADM1_CADM1	GJB6	0.152639748	0.000725825
CADM1_CADM1	GLDC	-0.114079111	0.011759967
CADM1_CADM1	GLDN	0.476085615	0
CADM1_CADM1	GLI1	0.167500385	0.000204673
CADM1_CADM1	GLI3	0.24903284	2.55E-08
CADM1_CADM1	GLIS3	0.404922401	0
CADM1_CADM1	GLRB	0.254350618	1.25E-08
CADM1_CADM1	GLT1D1	0.441490443	0
CADM1_CADM1	GLT8D2	0.086078337	0.05766628
CADM1_CADM1	GLUL	0.319771247	4.86E-13
CADM1_CADM1	GNA14	-0.03822781	0.399925632
CADM1_CADM1	GNAI1	0.107168846	0.017993611
CADM1_CADM1	GNAL	0.319881009	4.76E-13
CADM1_CADM1	GOLGA7B	0.099858245	0.027557651
CADM1_CADM1	GOLGA8M	-0.123406571	0.006395621
CADM1_CADM1	GOLT1A	0.360745303	2.22E-16
CADM1_CADM1	GPAT3	0.136440979	0.002549743
CADM1_CADM1	GPC3	0.132408915	0.003418084
CADM1_CADM1	GPM6A	0.052212079	0.250125855
CADM1_CADM1	GPR132	0.037853023	0.404565327
CADM1_CADM1	GPR142	-0.008290913	0.855192348
CADM1_CADM1	GPR155	0.044131369	0.331117573
CADM1_CADM1	GPR183	0.228434228	3.47E-07
CADM1_CADM1	GPR4	0.263343361	3.61E-09
CADM1_CADM1	GPR83	0.164715543	0.00026165
CADM1_CADM1	GPRC5B	0.555325008	0
CADM1_CADM1	GPX3	-0.076691143	0.090919465
CADM1_CADM1	GRAMD2A	0.049307368	0.27748643
CADM1_CADM1	GRB7	0.485547071	0
CADM1_CADM1	GRHL3	0.367834882	0
CADM1_CADM1	GRIK4	0.103595484	0.022228936
CADM1_CADM1	GRIN2C	-0.164284283	0.000271699
CADM1_CADM1	GSTM3	-0.094942623	0.036210989
CADM1_CADM1	GSTM5	0.126844808	0.005057332
CADM1_CADM1	GZMK	0.062853001	0.166098347
CADM1_CADM1	HAGLR	0.307602358	3.93E-12
CADM1_CADM1	HAP1	-0.127527548	0.004823776
CADM1_CADM1	HAPLN1	0.048767326	0.282789228
CADM1_CADM1	HBA2	-0.001927965	0.966150194
CADM1_CADM1	HBB	0.125464283	0.005560978
CADM1_CADM1	HCG22	0.358608736	4.44E-16
CADM1_CADM1	HCN4	0.198398608	1.03E-05
CADM1_CADM1	HDAC4	0.314467699	1.22E-12
CADM1_CADM1	HES4	0.019259849	0.6715841
CADM1_CADM1	HES6	0.093259356	0.03966207
CADM1_CADM1	HEY2	0.483963853	0
CADM1_CADM1	HGD	-0.181208165	5.77E-05
CADM1_CADM1	HHIPL2	0.001111536	0.98048056
CADM1_CADM1	HIGD1B	0.140896146	0.001827767
CADM1_CADM1	HIST3H2A	0.148320906	0.001027373
CADM1_CADM1	HKDC1	-0.076202795	0.093001925
CADM1_CADM1	HLA-DQB2	0.18431087	4.28E-05
CADM1_CADM1	HLA-G	0.149595396	0.000928134
CADM1_CADM1	HLF	0.03755079	0.408330108
CADM1_CADM1	HMGA2	0.443339992	0
CADM1_CADM1	HMGA2-AS1	0.34600644	4.00E-15
CADM1_CADM1	HPCAL4	0.572174521	0
CADM1_CADM1	HPN	0.266134811	2.43E-09
CADM1_CADM1	HRH1	0.40113954	0
CADM1_CADM1	HRK	0.062832197	0.166238861
CADM1_CADM1	HS6ST2	0.328141045	1.09E-13
CADM1_CADM1	HS6ST3	0.099287393	0.028461409
CADM1_CADM1	HSD11B2	0.092795371	0.040660892
CADM1_CADM1	HSD17B3	-0.18834419	2.87E-05
CADM1_CADM1	HSD17B6	0.207231958	4.00E-06
CADM1_CADM1	HSDL1	0.132116907	0.00349036
CADM1_CADM1	HSPB6	0.171252233	0.000146112
CADM1_CADM1	HSPB8	-0.101449993	0.025166854
CADM1_CADM1	HTR1E	-0.025710706	0.571379261
CADM1_CADM1	HTRA3	0.134409864	0.002958264
CADM1_CADM1	HYOU1	0.204414658	5.43E-06
CADM1_CADM1	ICAM1	0.470609608	0
CADM1_CADM1	ICAM5	0.500373216	0
CADM1_CADM1	ID3	-0.054465273	0.230238094
CADM1_CADM1	ID4	0.148606651	0.001004308
CADM1_CADM1	IDO1	-0.071099133	0.117121088
CADM1_CADM1	IER2	0.059957915	0.186519945
CADM1_CADM1	IER5L	0.257851134	7.76E-09
CADM1_CADM1	IGF2	0.280097504	3.14E-10
CADM1_CADM1	IGF2BP2	0.388759627	0
CADM1_CADM1	IGFBP2	0.120787012	0.007619906
CADM1_CADM1	IGFBP6	0.396225265	0
CADM1_CADM1	IGFBPL1	-0.047995948	0.29048161
CADM1_CADM1	IGFL2	0.328196628	1.08E-13
CADM1_CADM1	IGFN1	0.194893957	1.48E-05
CADM1_CADM1	IGSF1	0.304265837	6.86E-12
CADM1_CADM1	IGSF10	0.207602605	3.84E-06
CADM1_CADM1	IGSF9B	0.156799505	0.000514913
CADM1_CADM1	IL17RD	0.653655848	0
CADM1_CADM1	IL1RAP	0.621707638	0
CADM1_CADM1	IL20RA	-0.082624002	0.068487894
CADM1_CADM1	IL33	0.212612356	2.20E-06
CADM1_CADM1	IL7R	0.198803313	9.86E-06
CADM1_CADM1	IMPA2	0.198984809	9.68E-06
CADM1_CADM1	INAFM2	-0.052426049	0.248187406
CADM1_CADM1	INAVA	0.48683463	0
CADM1_CADM1	INF2	0.490127083	0
CADM1_CADM1	INHBB	0.594451263	0
CADM1_CADM1	IP6K3	-0.091493734	0.043577026
CADM1_CADM1	IPCEF1	-0.014515404	0.749331679
CADM1_CADM1	IQCN	0.385309532	0
CADM1_CADM1	IQGAP2	-0.094836226	0.036421308
CADM1_CADM1	IRF5	0.399549797	0
CADM1_CADM1	IRS1	0.180440958	6.21E-05
CADM1_CADM1	ISM1	0.066396292	0.143443308
CADM1_CADM1	ISYNA1	0.42587035	0
CADM1_CADM1	ITGA2	0.372662842	0
CADM1_CADM1	ITGA3	0.466691197	0
CADM1_CADM1	ITGB4	0.419597662	0
CADM1_CADM1	ITM2A	0.332033795	5.35E-14
CADM1_CADM1	ITPR1	0.065252663	0.150481447
CADM1_CADM1	IVL	0.171745702	0.000139703
CADM1_CADM1	IYD	-0.122634816	0.006736555
CADM1_CADM1	JAG2	0.24500423	4.34E-08
CADM1_CADM1	JCHAIN	-0.00489952	0.914118023
CADM1_CADM1	JUN	0.219994936	9.46E-07
CADM1_CADM1	KATNAL2	-0.080210874	0.076993862
CADM1_CADM1	KCNA1	0.023397544	0.606495416
CADM1_CADM1	KCNAB1	0.060881935	0.179810377
CADM1_CADM1	KCNIP3	-0.035788605	0.430691697
CADM1_CADM1	KCNIP4	0.203377363	6.07E-06
CADM1_CADM1	KCNJ13	0.245896827	3.86E-08
CADM1_CADM1	KCNJ2	0.476865465	0
CADM1_CADM1	KCNJ2-AS1	0.589694618	0
CADM1_CADM1	KCNK2	0.109192853	0.015922113
CADM1_CADM1	KCNN4	0.349873849	1.78E-15
CADM1_CADM1	KCNQ1	0.039974312	0.378728709
CADM1_CADM1	KCNQ3	0.475615092	0
CADM1_CADM1	KCNS3	0.278378645	4.07E-10
CADM1_CADM1	KCP	0.480065679	0
CADM1_CADM1	KCTD16	0.097002636	0.032337807
CADM1_CADM1	KCTD8	-0.11804927	0.009119302
CADM1_CADM1	KDELR3	0.283085835	2.00E-10
CADM1_CADM1	KHDRBS2	0.075061896	0.098015875
CADM1_CADM1	KIAA1324	-0.129314116	0.004257955
CADM1_CADM1	KIF12	0.148113671	0.001044405
CADM1_CADM1	KIF19	-0.096409279	0.033415354
CADM1_CADM1	KIT	0.079178931	0.080884334
CADM1_CADM1	KIZ	0.321405238	3.64E-13
CADM1_CADM1	KL	0.643811082	0
CADM1_CADM1	KLF15	-0.139972805	0.001959859
CADM1_CADM1	KLF6	0.347072371	3.11E-15
CADM1_CADM1	KLF9	0.401969008	0
CADM1_CADM1	KLHDC7B	0.096872925	0.032570795
CADM1_CADM1	KLHDC8A	0.254968793	1.15E-08
CADM1_CADM1	KLHL3	-0.131962662	0.003529096
CADM1_CADM1	KLHL4	0.138778272	0.002143705
CADM1_CADM1	KLK1	-0.19292641	1.81E-05
CADM1_CADM1	KLK10	0.409827429	0
CADM1_CADM1	KLK11	0.42660582	0
CADM1_CADM1	KLK12	0.388271239	0
CADM1_CADM1	KLK13	0.495951566	0
CADM1_CADM1	KLK2	-0.026538131	0.559056547
CADM1_CADM1	KLK4	-0.110919876	0.014322983
CADM1_CADM1	KLK6	0.462422487	0
CADM1_CADM1	KLK7	0.420556852	0
CADM1_CADM1	KLRG2	0.016417628	0.717801351
CADM1_CADM1	KRT15	0.332153337	5.24E-14
CADM1_CADM1	KRT17	0.244177068	4.83E-08
CADM1_CADM1	KRT19	0.310759125	2.31E-12
CADM1_CADM1	KRT27	-0.136900378	0.002464789
CADM1_CADM1	KRT80	0.326838809	1.38E-13
CADM1_CADM1	KRT87P	0.348900773	2.22E-15
CADM1_CADM1	KSR1	0.089667456	0.04796385
CADM1_CADM1	KY	0.153865746	0.000656558
CADM1_CADM1	L3MBTL4	-0.133878773	0.003074481
CADM1_CADM1	LAD1	0.398618807	0
CADM1_CADM1	LAMA2	0.182940533	4.88E-05
CADM1_CADM1	LAMB3	0.466332721	0
CADM1_CADM1	LAMP5	0.398262482	0
CADM1_CADM1	LAYN	0.194400209	1.56E-05
CADM1_CADM1	LCN2	0.017012235	0.708040063
CADM1_CADM1	LCN6	0.532953413	0
CADM1_CADM1	LDHD	-0.250198353	2.19E-08
CADM1_CADM1	LEMD1	0.499235397	0
CADM1_CADM1	LGALS1	0.237432798	1.14E-07
CADM1_CADM1	LGALS3	0.380412226	0
CADM1_CADM1	LGI3	-0.233745587	1.81E-07
CADM1_CADM1	LIFR	0.176288146	9.19E-05
CADM1_CADM1	LIFR-AS1	0.158178408	0.00045866
CADM1_CADM1	LINC00092	-0.025597792	0.573070814
CADM1_CADM1	LINC00205	0.078352387	0.084113917
CADM1_CADM1	LINC00473	0.264739229	2.97E-09
CADM1_CADM1	LINC01135	0.181762051	5.47E-05
CADM1_CADM1	LINC01139	0.071454139	0.115298756
CADM1_CADM1	LINC01354	0.017795296	0.695257864
CADM1_CADM1	LINC01508	-0.007113829	0.875570289
CADM1_CADM1	LINC01539	0.1592009	0.000420699
CADM1_CADM1	LINC01571	0.245540484	4.04E-08
CADM1_CADM1	LINC01586	-0.139372981	0.002050291
CADM1_CADM1	LINC01806	0.140964173	0.001818365
CADM1_CADM1	LINC01834	0.037850213	0.404600233
CADM1_CADM1	LINC01836	-0.033154641	0.465402617
CADM1_CADM1	LINC01886	-0.252751621	1.55E-08
CADM1_CADM1	LINC01977	0.215345534	1.62E-06
CADM1_CADM1	LINC02082	0.397574294	0
CADM1_CADM1	LINC02308	-0.080901654	0.074475575
CADM1_CADM1	LINC02408	0.338624789	1.55E-14
CADM1_CADM1	LINC02454	0.452617854	0
CADM1_CADM1	LINC02550	0.037589779	0.407843272
CADM1_CADM1	LINC02560	0.247095234	3.30E-08
CADM1_CADM1	LINC02609	-0.17186365	0.00013821
CADM1_CADM1	LINGO2	-0.109865424	0.015281634
CADM1_CADM1	LIPG	0.181457424	5.63E-05
CADM1_CADM1	LIPH	0.399707232	0
CADM1_CADM1	LIPI	0.05653758	0.212960584
CADM1_CADM1	LIX1	0.434486508	0
CADM1_CADM1	LMO3	0.295520763	2.85E-11
CADM1_CADM1	LMOD1	0.122729662	0.006693796
CADM1_CADM1	LNCNEF	-0.098346847	0.03000598
CADM1_CADM1	LNCTAM34A	0.031767568	0.484287012
CADM1_CADM1	LOC100128531	0.17623052	9.24E-05
CADM1_CADM1	LOC100129129	-0.250059456	2.23E-08
CADM1_CADM1	LOC100506403	0.383691003	0
CADM1_CADM1	LOC100507477	-0.028630968	0.528474794
CADM1_CADM1	LOC101928358	0.048930046	0.281184287
CADM1_CADM1	LOC101928424	-0.029199759	0.520312551
CADM1_CADM1	LOC101928847	-0.139980688	0.001958696
CADM1_CADM1	LOC101929384	0.219511465	1.00E-06
CADM1_CADM1	LOC102724719	-0.190364338	2.35E-05
CADM1_CADM1	LOC102724927	-0.154470617	0.000624689
CADM1_CADM1	LOC105369187	0.060068756	0.185705497
CADM1_CADM1	LOC105369971	0.604700231	0
CADM1_CADM1	LOC105371592	-0.048707289	0.283382946
CADM1_CADM1	LOC105377590	-0.142037834	0.001675729
CADM1_CADM1	LOC105378753	0.19764938	1.11E-05
CADM1_CADM1	LOC105379194	-0.10870382	0.01640247
CADM1_CADM1	LOC285095	-0.23156346	2.37E-07
CADM1_CADM1	LOC642484	0.153996907	0.000649522
CADM1_CADM1	LOH12CR2	0.029191686	0.520427951
CADM1_CADM1	LONRF2	0.65692487	0
CADM1_CADM1	LONRF3	0.383599619	0
CADM1_CADM1	LOXL2	0.175334102	0.000100445
CADM1_CADM1	LPAR1	0.207303055	3.96E-06
CADM1_CADM1	LPAR5	0.486183196	0
CADM1_CADM1	LPL	0.362540016	0
CADM1_CADM1	LPP-AS2	0.147416296	0.001103654
CADM1_CADM1	LRATD1	0.306686018	4.58E-12
CADM1_CADM1	LRG1	0.418631502	0
CADM1_CADM1	LRIG1	0.194294746	1.58E-05
CADM1_CADM1	LRP1B	-0.03974195	0.381508402
CADM1_CADM1	LRP2	0.067638613	0.136086075
CADM1_CADM1	LRP4	0.596205286	0
CADM1_CADM1	LRP4-AS1	0.414858582	0
CADM1_CADM1	LRRC15	0.003724252	0.934665674
CADM1_CADM1	LRRC2	-0.05134701	0.258070235
CADM1_CADM1	LRRC4C	0.112082363	0.013327772
CADM1_CADM1	LRRC52-AS1	0.551283656	0
CADM1_CADM1	LRRC7	0.079950097	0.07796235
CADM1_CADM1	LRRC75A	0.48157631	0
CADM1_CADM1	LRRK2	0.406838764	0
CADM1_CADM1	LRRN3	0.258885709	6.73E-09
CADM1_CADM1	LRRN4CL	0.059681089	0.188565514
CADM1_CADM1	LTF	-0.01677707	0.711895007
CADM1_CADM1	LUM	0.210511964	2.78E-06
CADM1_CADM1	LURAP1L	0.041531142	0.36042696
CADM1_CADM1	LY6E	0.458200946	0
CADM1_CADM1	LY6G6C	0.303861132	7.33E-12
CADM1_CADM1	LYVE1	0.17386189	0.000115094
CADM1_CADM1	LZTS1	0.412239608	0
CADM1_CADM1	MAFB	0.056448641	0.213682384
CADM1_CADM1	MAGEL2	-0.103991153	0.021720901
CADM1_CADM1	MAMDC2	0.343060697	6.66E-15
CADM1_CADM1	MAMLD1	0.542702818	0
CADM1_CADM1	MAN1A1	0.374819239	0
CADM1_CADM1	MANEAL	0.213889635	1.91E-06
CADM1_CADM1	MAOB	0.082172033	0.070019622
CADM1_CADM1	MAP1LC3A	-0.115996387	0.010410362
CADM1_CADM1	MAP1LC3C	-0.002723415	0.952198487
CADM1_CADM1	MAP3K6	0.379994909	0
CADM1_CADM1	MAP3K8	0.075464503	0.096222497
CADM1_CADM1	MAPK4	-0.126520334	0.005171863
CADM1_CADM1	MARC1	0.142105206	0.00166713
CADM1_CADM1	MARC2	-0.006098811	0.893209304
CADM1_CADM1	MARCO	0.18892887	2.71E-05
CADM1_CADM1	MATN2	0.054479597	0.230115352
CADM1_CADM1	MCEMP1	0.115473516	0.010764074
CADM1_CADM1	MDFI	0.295428733	2.89E-11
CADM1_CADM1	MDK	0.493631891	0
CADM1_CADM1	MEI4	0.202761449	6.48E-06
CADM1_CADM1	MEOX2	0.173471465	0.000119304
CADM1_CADM1	MET	0.525396302	0
CADM1_CADM1	METTL7B	0.452149622	0
CADM1_CADM1	MFAP2	0.434613959	0
CADM1_CADM1	MFAP4	0.335951724	2.58E-14
CADM1_CADM1	MFAP5	0.103639961	0.022171318
CADM1_CADM1	MFGE8	0.502394382	0
CADM1_CADM1	MGAT3	0.388534537	0
CADM1_CADM1	MINDY1	0.199020177	9.64E-06
CADM1_CADM1	MIOX	-0.059226802	0.191958072
CADM1_CADM1	MIR138-1	0.041595823	0.359678757
CADM1_CADM1	MIR146B	0.507439343	0
CADM1_CADM1	MIR181A2HG	0.281449162	2.56E-10
CADM1_CADM1	MIR221	0.252197131	1.67E-08
CADM1_CADM1	MIR22HG	0.179012357	7.11E-05
CADM1_CADM1	MIR30C2	0.220170137	9.27E-07
CADM1_CADM1	MIR3178	0.006911724	0.879077851
CADM1_CADM1	MIR3189	0.165558371	0.000243007
CADM1_CADM1	MIR3671	0.166456092	0.00022452
CADM1_CADM1	MIR4664	0.482493692	0
CADM1_CADM1	MIR4697HG	0.087830919	0.052742493
CADM1_CADM1	MIR5685	0.147589033	0.001088696
CADM1_CADM1	MIR6071	0.293904433	3.69E-11
CADM1_CADM1	MIR616	0.079123185	0.081098948
CADM1_CADM1	MIR621	0.03719389	0.412802538
CADM1_CADM1	MIR6730	0.362864104	0
CADM1_CADM1	MIR7-2	-0.168727412	0.000183454
CADM1_CADM1	MIR7848	-0.007993865	0.860326387
CADM1_CADM1	MIR8071-1	-0.010476182	0.817624471
CADM1_CADM1	MIR8071-2	-0.023680143	0.602154038
CADM1_CADM1	MISP	0.150876702	0.000837356
CADM1_CADM1	MLF1	0.369844687	0
CADM1_CADM1	MLLT3	0.274448882	7.29E-10
CADM1_CADM1	MLNR	-0.108206696	0.016903736
CADM1_CADM1	MLXIPL	0.316146204	9.14E-13
CADM1_CADM1	MMP11	0.081748341	0.071480862
CADM1_CADM1	MMP16	0.288958897	8.06E-11
CADM1_CADM1	MMP7	0.054175684	0.232729443
CADM1_CADM1	MMRN1	0.154656301	0.000615198
CADM1_CADM1	MOB3B	0.0983432	0.030012106
CADM1_CADM1	MPPED2	-0.111495844	0.013822008
CADM1_CADM1	MPPED2-AS1	-0.131154306	0.003738545
CADM1_CADM1	MPZL2	0.622947303	0
CADM1_CADM1	MRC2	0.415783981	0
CADM1_CADM1	MRO	-0.189274774	2.62E-05
CADM1_CADM1	MROH2A	-0.022474913	0.620765268
CADM1_CADM1	MROH6	0.330317427	7.33E-14
CADM1_CADM1	MS4A1	0.094123246	0.037857638
CADM1_CADM1	MT1A	-0.017160315	0.705616461
CADM1_CADM1	MT1E	-0.29408129	3.59E-11
CADM1_CADM1	MT1F	-0.315877947	9.58E-13
CADM1_CADM1	MT1G	-0.326557001	1.45E-13
CADM1_CADM1	MT1H	-0.326390049	1.50E-13
CADM1_CADM1	MT1L	-0.232436755	2.13E-07
CADM1_CADM1	MT1M	-0.224714252	5.43E-07
CADM1_CADM1	MT1X	-0.215372571	1.61E-06
CADM1_CADM1	MTHFD1L	0.326824922	1.38E-13
CADM1_CADM1	MTMR11	0.50155221	0
CADM1_CADM1	MUC1	0.163024832	0.000303148
CADM1_CADM1	MUC21	0.157240313	0.000496268
CADM1_CADM1	MVP	0.442103575	0
CADM1_CADM1	MXRA8	0.460664693	0
CADM1_CADM1	MYADM	0.383523065	0
CADM1_CADM1	MYBPH	0.135511693	0.002729805
CADM1_CADM1	MYCN	-0.01345418	0.767109203
CADM1_CADM1	MYH11	0.164157734	0.000274715
CADM1_CADM1	MYO1G	0.241217574	7.07E-08
CADM1_CADM1	MYOC	0.374333475	0
CADM1_CADM1	NAB2	0.491275422	0
CADM1_CADM1	NAPSA	0.201827662	7.16E-06
CADM1_CADM1	NAT8L	0.489705676	0
CADM1_CADM1	NCAM1	-0.292992846	4.27E-11
CADM1_CADM1	NCS1	0.336319336	2.42E-14
CADM1_CADM1	NDRG2	0.088767358	0.050258529
CADM1_CADM1	NEB	-0.116516628	0.0100687
CADM1_CADM1	NEBL	0.271483662	1.13E-09
CADM1_CADM1	NECAB1	0.101450358	0.025166326
CADM1_CADM1	NECTIN4	0.424793693	0
CADM1_CADM1	NEGR1	-0.006227038	0.890977874
CADM1_CADM1	NELL2	0.620059259	0
CADM1_CADM1	NEXN	0.058637312	0.196426732
CADM1_CADM1	NFATC1	0.136372452	0.002562642
CADM1_CADM1	NFE2L3	0.287954165	9.42E-11
CADM1_CADM1	NGEF	0.382856416	0
CADM1_CADM1	NID1	0.306043207	5.10E-12
CADM1_CADM1	NKAIN4	0.143846347	0.00145847
CADM1_CADM1	NMNAT3	0.131381762	0.0036785
CADM1_CADM1	NMU	0.013695337	0.76305824
CADM1_CADM1	NOD1	0.596233644	0
CADM1_CADM1	NOL4	-0.01177183	0.795540298
CADM1_CADM1	NOX4	0.32132685	3.69E-13
CADM1_CADM1	NPC2	0.386539311	0
CADM1_CADM1	NPDC1	0.225077851	5.20E-07
CADM1_CADM1	NPR3	0.139739358	0.001994612
CADM1_CADM1	NPTXR	0.487073622	0
CADM1_CADM1	NPW	0.315328056	1.05E-12
CADM1_CADM1	NR1D1	0.15057739	0.000857794
CADM1_CADM1	NR2F1-AS1	0.37149073	0
CADM1_CADM1	NR4A1	0.276499856	5.38E-10
CADM1_CADM1	NR4A3	0.255176276	1.12E-08
CADM1_CADM1	NRCAM	0.592974474	0
CADM1_CADM1	NRP2	0.619566261	0
CADM1_CADM1	NTM	0.185452881	3.82E-05
CADM1_CADM1	NTN1	0.001166389	0.979517505
CADM1_CADM1	NTS	0.151398387	0.000802805
CADM1_CADM1	NUAK2	0.06573654	0.14747218
CADM1_CADM1	NUGGC	-0.097270551	0.031861078
CADM1_CADM1	NUP62CL	0.289543055	7.35E-11
CADM1_CADM1	NUPR1	-0.415703921	0
CADM1_CADM1	NUPR2	0.086160172	0.057428177
CADM1_CADM1	NWD1	-0.060797344	0.18041708
CADM1_CADM1	OCA2	0.088994548	0.049670856
CADM1_CADM1	ODAM	-0.046266001	0.308239234
CADM1_CADM1	ODF3L1	0.136709691	0.002499733
CADM1_CADM1	OGDHL	-0.325036424	1.91E-13
CADM1_CADM1	OGN	0.136239854	0.00258777
CADM1_CADM1	OIT3	0.353216907	8.88E-16
CADM1_CADM1	OLAH	0.023581743	0.603664108
CADM1_CADM1	OLFM2	0.114425995	0.011504891
CADM1_CADM1	OLFML1	0.209490442	3.12E-06
CADM1_CADM1	OMD	0.149720988	0.00091885
CADM1_CADM1	OR2W3	-0.001693359	0.970267194
CADM1_CADM1	OR4D10	0.35259201	1.11E-15
CADM1_CADM1	OSR1	0.142783825	0.001582746
CADM1_CADM1	OTOS	-0.37544523	0
CADM1_CADM1	P4HA2	0.420200645	0
CADM1_CADM1	PAK3	0.317620498	7.07E-13
CADM1_CADM1	PALM	0.436494425	0
CADM1_CADM1	PAPSS2	0.150091835	0.000891934
CADM1_CADM1	PAQR4	0.198806772	9.86E-06
CADM1_CADM1	PBX4	-0.040610181	0.371185728
CADM1_CADM1	PC	0.581831061	0
CADM1_CADM1	PCLO	0.181271569	5.74E-05
CADM1_CADM1	PCOLCE2	0.038374824	0.398114413
CADM1_CADM1	PCP4	0.19781087	1.09E-05
CADM1_CADM1	PCSK1N	0.14587418	0.001245831
CADM1_CADM1	PCSK2	0.027382311	0.546618368
CADM1_CADM1	PDE10A	0.264739229	2.97E-09
CADM1_CADM1	PDE11A	-0.182118814	5.29E-05
CADM1_CADM1	PDE4C	0.106104193	0.019174901
CADM1_CADM1	PDE5A	0.609915583	0
CADM1_CADM1	PDE9A	0.309059729	3.07E-12
CADM1_CADM1	PDGFRA	0.291918884	5.06E-11
CADM1_CADM1	PDLIM3	-0.074495627	0.100583206
CADM1_CADM1	PDLIM4	0.435110273	0
CADM1_CADM1	PDLIM7	0.361558569	2.22E-16
CADM1_CADM1	PDZK1IP1	0.125867496	0.005409404
CADM1_CADM1	PDZRN4	0.620857748	0
CADM1_CADM1	PEBP4	-0.208258263	3.57E-06
CADM1_CADM1	PEG3	0.198584159	1.01E-05
CADM1_CADM1	PELI1	0.442949692	0
CADM1_CADM1	PERM1	0.249306706	2.46E-08
CADM1_CADM1	PERP	0.382891326	0
CADM1_CADM1	PFKFB2	-0.095739083	0.034669129
CADM1_CADM1	PGF	-0.07995194	0.077955471
CADM1_CADM1	PGM5	0.314862598	1.14E-12
CADM1_CADM1	PHLDA2	0.24727247	3.22E-08
CADM1_CADM1	PHLDA3	0.147003398	0.001140178
CADM1_CADM1	PHYHIP	0.466476278	0
CADM1_CADM1	PI16	0.186698111	3.38E-05
CADM1_CADM1	PID1	0.212243099	2.29E-06
CADM1_CADM1	PIWIL1	0.039402781	0.385588133
CADM1_CADM1	PKDCC	0.092119395	0.04215405
CADM1_CADM1	PKHD1L1	-0.075809908	0.094704866
CADM1_CADM1	PKIA	0.498384754	0
CADM1_CADM1	PKNOX2	0.105575456	0.019786281
CADM1_CADM1	PLA2G12B	0.301974691	1.00E-11
CADM1_CADM1	PLA2G4F	0.006925125	0.878845195
CADM1_CADM1	PLA2G7	0.255892454	1.02E-08
CADM1_CADM1	PLA2R1	0.129299797	0.004262241
CADM1_CADM1	PLAC9	0.002394717	0.957962127
CADM1_CADM1	PLAG1	0.488959481	0
CADM1_CADM1	PLAU	0.299417399	1.52E-11
CADM1_CADM1	PLAUR	0.260850666	5.12E-09
CADM1_CADM1	PLCD3	0.463378845	0
CADM1_CADM1	PLCH1	0.136616048	0.002517059
CADM1_CADM1	PLEKHD1	-0.19804688	1.07E-05
CADM1_CADM1	PLEKHG4B	0.166663852	0.000220433
CADM1_CADM1	PLEKHH1	0.101435584	0.025187666
CADM1_CADM1	PLEKHN1	0.427004235	0
CADM1_CADM1	PLP2	0.291513763	5.39E-11
CADM1_CADM1	PLPP2	0.332482808	4.93E-14
CADM1_CADM1	PLSCR4	0.335250245	2.95E-14
CADM1_CADM1	PLXNA4	0.402640051	0
CADM1_CADM1	PLXNC1	0.598610192	0
CADM1_CADM1	PLXND1	0.535603466	0
CADM1_CADM1	PNMT	0.279277041	3.55E-10
CADM1_CADM1	PNP	0.335489129	2.82E-14
CADM1_CADM1	PNPLA5	0.516317996	0
CADM1_CADM1	PODN	0.187190423	3.22E-05
CADM1_CADM1	POLI	0.240222457	8.03E-08
CADM1_CADM1	POSTN	0.048489372	0.285545039
CADM1_CADM1	PPARG	-0.107588527	0.017545714
CADM1_CADM1	PPARGC1A	-0.246548175	3.54E-08
CADM1_CADM1	PPM1L	0.053270654	0.240638169
CADM1_CADM1	PPP1R15A	0.332900799	4.57E-14
CADM1_CADM1	PPP1R16B	0.203469351	6.01E-06
CADM1_CADM1	PPP1R1B	0.490488992	0
CADM1_CADM1	PPY	0.006589258	0.88467918
CADM1_CADM1	PQLC2L	-0.131154679	0.003738446
CADM1_CADM1	PRAG1	0.277579001	4.58E-10
CADM1_CADM1	PRDM1	0.508168236	0
CADM1_CADM1	PRDM16	0.298714339	1.70E-11
CADM1_CADM1	PRDM16-DT	-0.00034669	0.993911311
CADM1_CADM1	PRELID3A	0.225497651	4.95E-07
CADM1_CADM1	PRELP	0.234863314	1.58E-07
CADM1_CADM1	PREX2	0.130269346	0.003980707
CADM1_CADM1	PRIMA1	-0.222876038	6.75E-07
CADM1_CADM1	PRKCA	0.128366325	0.004550183
CADM1_CADM1	PRKCQ	0.159082406	0.000424943
CADM1_CADM1	PRKG1	0.125873389	0.005407216
CADM1_CADM1	PRKX	0.439956191	0
CADM1_CADM1	PRMT8	0.371825257	0
CADM1_CADM1	PROM1	0.01703263	0.70770609
CADM1_CADM1	PROS1	0.471258006	0
CADM1_CADM1	PROSER2-AS1	0.188131238	2.94E-05
CADM1_CADM1	PROX1	0.173843961	0.000115285
CADM1_CADM1	PRPS1	0.239700977	8.58E-08
CADM1_CADM1	PRR15	0.519811403	0
CADM1_CADM1	PRR15L	-0.134210521	0.003001409
CADM1_CADM1	PRR36	0.409709072	0
CADM1_CADM1	PRRX1	0.195504452	1.39E-05
CADM1_CADM1	PRSS1	0.297536523	2.06E-11
CADM1_CADM1	PRSS2	0.492851328	0
CADM1_CADM1	PRSS22	0.382458023	0
CADM1_CADM1	PRSS23	0.497454234	0
CADM1_CADM1	PRTG	0.147402466	0.001104859
CADM1_CADM1	PSD3	0.567693483	0
CADM1_CADM1	PTCHD4	0.348493646	2.22E-15
CADM1_CADM1	PTGDS	0.229924748	2.90E-07
CADM1_CADM1	PTN	0.151389657	0.000803372
CADM1_CADM1	PTP4A3	0.19186179	2.02E-05
CADM1_CADM1	PTPN4	0.203947878	5.71E-06
CADM1_CADM1	PTPRE	0.550420679	0
CADM1_CADM1	PTPRQ	-0.192144874	1.96E-05
CADM1_CADM1	PTX3	0.171867453	0.000138163
CADM1_CADM1	PWAR5	0.426974183	0
CADM1_CADM1	PWWP3B	-0.066375248	0.143570506
CADM1_CADM1	PXDN	0.130908635	0.003804396
CADM1_CADM1	PYGM	-0.032245511	0.477733658
CADM1_CADM1	PYY	-0.006864698	0.879894332
CADM1_CADM1	QPCT	0.505317856	0
CADM1_CADM1	QSOX1	0.54631133	0
CADM1_CADM1	RAB23	0.433897221	0
CADM1_CADM1	RAB27A	0.56920719	0
CADM1_CADM1	RADIL	-0.063827213	0.159617701
CADM1_CADM1	RADX	0.113969081	0.011841913
CADM1_CADM1	RAET1G	0.285996219	1.28E-10
CADM1_CADM1	RAG1	-0.06108991	0.178325177
CADM1_CADM1	RAG2	-0.139723502	0.001996993
CADM1_CADM1	RAMP1	0.526536948	0
CADM1_CADM1	RANBP3L	0.008976356	0.84336912
CADM1_CADM1	RAP1GAP	-0.066780621	0.141135459
CADM1_CADM1	RAPGEF5	0.569640556	0
CADM1_CADM1	RARA-AS1	0.416440385	0
CADM1_CADM1	RARB	0.188724638	2.77E-05
CADM1_CADM1	RASD2	0.612660805	0
CADM1_CADM1	RASGRF1	0.591778599	0
CADM1_CADM1	RASSF6	-0.105471968	0.01990791
CADM1_CADM1	RASSF9	0.2290963	3.21E-07
CADM1_CADM1	RBM24	-0.056435332	0.213790547
CADM1_CADM1	RBPMS-AS1	0.194648368	1.52E-05
CADM1_CADM1	RCAN1	0.186564773	3.43E-05
CADM1_CADM1	RCAN2	0.058600177	0.19671076
CADM1_CADM1	RDH12	0.041951429	0.355582632
CADM1_CADM1	RDH5	0.575509038	0
CADM1_CADM1	RELN	0.106341888	0.018905461
CADM1_CADM1	REN	0.356907747	4.44E-16
CADM1_CADM1	RERGL	0.035066741	0.440052611
CADM1_CADM1	RETN	0.038133894	0.401085275
CADM1_CADM1	RGS16	-0.040908255	0.367682054
CADM1_CADM1	RGS2	0.210225584	2.87E-06
CADM1_CADM1	RGS8	-0.013709655	0.762817936
CADM1_CADM1	RHOV	0.115846024	0.010511008
CADM1_CADM1	RHOXF1-AS1	0.339601304	1.31E-14
CADM1_CADM1	RIMS4	0.059059729	0.193216939
CADM1_CADM1	RIN1	0.45295622	0
CADM1_CADM1	RIOX2	0.143506086	0.001497256
CADM1_CADM1	RMI2	0.286999754	1.09E-10
CADM1_CADM1	RNF150	0.045808078	0.313057116
CADM1_CADM1	RNF157-AS1	-0.045635286	0.31488786
CADM1_CADM1	RNF183	0.311300437	2.10E-12
CADM1_CADM1	RNU11	0.00954289	0.833623314
CADM1_CADM1	RNU4-1	0.034045683	0.45349003
CADM1_CADM1	RNU4-2	-0.050772027	0.263446128
CADM1_CADM1	RNU4ATAC	-0.068915853	0.128828408
CADM1_CADM1	RNU5A-1	-0.028921402	0.52429891
CADM1_CADM1	RNU5B-1	-0.009013055	0.842737054
CADM1_CADM1	RNU5D-1	0.076086209	0.093504684
CADM1_CADM1	RNU5E-1	0.041879468	0.35640916
CADM1_CADM1	RNU5F-1	0.065169832	0.151001225
CADM1_CADM1	RNU6-2	-0.068610913	0.130533317
CADM1_CADM1	RNVU1-15	0.034160907	0.451962187
CADM1_CADM1	RNVU1-19	0.01120454	0.805190732
CADM1_CADM1	RNVU1-4	0.111799704	0.013563979
CADM1_CADM1	RNVU1-6	-0.001953884	0.965695392
CADM1_CADM1	ROR2	0.111373319	0.013927269
CADM1_CADM1	RPS6KA5	0.316321809	8.87E-13
CADM1_CADM1	RPS6KA6	0.227028964	4.12E-07
CADM1_CADM1	RPSAP52	0.401541079	0
CADM1_CADM1	RRAD	0.107016577	0.018158568
CADM1_CADM1	RSPO3	0.207643772	3.82E-06
CADM1_CADM1	RSPO4	0.49193259	0
CADM1_CADM1	RTL4	0.607717069	0
CADM1_CADM1	RTN1	0.113261122	0.012381356
CADM1_CADM1	RTN4RL2	-0.039872837	0.379941102
CADM1_CADM1	RUNX1	0.383691003	0
CADM1_CADM1	RUNX2	0.613450192	0
CADM1_CADM1	RXRG	0.45137282	0
CADM1_CADM1	RYR1	0.449453161	0
CADM1_CADM1	RYR2	0.103565958	0.022267257
CADM1_CADM1	S100A1	0.035134602	0.439167681
CADM1_CADM1	S100A11	0.247087909	3.30E-08
CADM1_CADM1	S100A5	0.245662689	3.98E-08
CADM1_CADM1	S100A6	0.178206169	7.68E-05
CADM1_CADM1	SAMD11	0.39934275	0
CADM1_CADM1	SAMD5	-0.007797568	0.863722341
CADM1_CADM1	SBSPON	0.108522934	0.016583335
CADM1_CADM1	SCARA5	0.131290585	0.003702463
CADM1_CADM1	SCD	0.395217746	0
CADM1_CADM1	SCEL	0.42975086	0
CADM1_CADM1	SCG5	0.432322534	0
CADM1_CADM1	SCGB2A1	-0.276224127	5.61E-10
CADM1_CADM1	SCML2	0.179627233	6.71E-05
CADM1_CADM1	SCN1B	0.304314257	6.80E-12
CADM1_CADM1	SCNN1B	0.179564534	6.75E-05
CADM1_CADM1	SCUBE3	0.142352491	0.001635915
CADM1_CADM1	SDC2	0.458155943	0
CADM1_CADM1	SDC3	0.614944276	0
CADM1_CADM1	SDC4	0.618930131	0
CADM1_CADM1	SDK1	0.557811236	0
CADM1_CADM1	SDK2	0.061268686	0.177055787
CADM1_CADM1	SEL1L3	0.54816677	0
CADM1_CADM1	SELENBP1	0.225286943	5.07E-07
CADM1_CADM1	SELENOV	-0.27684374	5.11E-10
CADM1_CADM1	SEMA3B-AS1	0.056165531	0.215991718
CADM1_CADM1	SEMA3D	-0.091230451	0.044187803
CADM1_CADM1	SEMA3F	0.534329992	0
CADM1_CADM1	SEMA6B	0.169226141	0.000175434
CADM1_CADM1	SERHL2	0.365264681	0
CADM1_CADM1	SERINC2	0.002943378	0.948342874
CADM1_CADM1	SERPINA1	0.439744555	0
CADM1_CADM1	SERPINA5	0.056304242	0.214858025
CADM1_CADM1	SERPIND1	-0.003413745	0.940102196
CADM1_CADM1	SERPINF1	0.149972027	0.000900549
CADM1_CADM1	SERTM1	-0.24755757	3.10E-08
CADM1_CADM1	SESN3	0.489104984	0
CADM1_CADM1	SETBP1	0.411036197	0
CADM1_CADM1	SEZ6L2	0.08245413	0.069060342
CADM1_CADM1	SFN	0.227978825	3.67E-07
CADM1_CADM1	SFRP1	-0.016551357	0.715601931
CADM1_CADM1	SFRP2	0.148610992	0.001003961
CADM1_CADM1	SFRP4	0.141867434	0.001697659
CADM1_CADM1	SFTA2	-0.082306222	0.069561958
CADM1_CADM1	SFTPA1	0.02718288	0.549544424
CADM1_CADM1	SFTPA2	0.062597957	0.167827092
CADM1_CADM1	SFTPB	0.277381199	4.72E-10
CADM1_CADM1	SGCD	-0.042734916	0.346661884
CADM1_CADM1	SGK1	0.194991011	1.47E-05
CADM1_CADM1	SGPP2	0.266301045	2.38E-09
CADM1_CADM1	SH2D6	-0.172663345	0.00012848
CADM1_CADM1	SH3BGR	-0.049556866	0.275059494
CADM1_CADM1	SH3GL2	-0.124089219	0.006107039
CADM1_CADM1	SH3RF1	0.363860948	0
CADM1_CADM1	SHANK2	0.135879302	0.002657235
CADM1_CADM1	SHISA6	0.430548333	0
CADM1_CADM1	SHROOM4	0.651980061	0
CADM1_CADM1	SIGLEC15	0.472280157	0
CADM1_CADM1	SIGLEC6	0.408638818	0
CADM1_CADM1	SIPA1L2	0.689249063	0
CADM1_CADM1	SLC16A2	0.187483226	3.13E-05
CADM1_CADM1	SLC16A5	0.332404788	5.00E-14
CADM1_CADM1	SLC1A1	-0.108840569	0.016266885
CADM1_CADM1	SLC1A5	0.340657619	1.07E-14
CADM1_CADM1	SLC22A31	0.416780691	0
CADM1_CADM1	SLC24A3	-0.219942708	9.52E-07
CADM1_CADM1	SLC25A15	0.01168478	0.797019165
CADM1_CADM1	SLC25A25	0.347642743	2.66E-15
CADM1_CADM1	SLC25A33	-0.030308978	0.504583503
CADM1_CADM1	SLC25A42	0.160730806	0.000369327
CADM1_CADM1	SLC26A4	0.021616898	0.634164801
CADM1_CADM1	SLC26A7	-0.021167949	0.641224311
CADM1_CADM1	SLC27A6	0.504017859	0
CADM1_CADM1	SLC29A4	-0.093400075	0.039363278
CADM1_CADM1	SLC30A2	-0.102529337	0.023649444
CADM1_CADM1	SLC34A2	0.328246385	1.07E-13
CADM1_CADM1	SLC35F2	0.627007321	0
CADM1_CADM1	SLC39A14	0.116104863	0.010338285
CADM1_CADM1	SLC43A3	0.232573877	2.10E-07
CADM1_CADM1	SLC4A4	-0.125949061	0.005379198
CADM1_CADM1	SLC5A5	0.030764044	0.498203588
CADM1_CADM1	SLC5A8	-0.207966436	3.69E-06
CADM1_CADM1	SLC6A16	0.057165538	0.207914191
CADM1_CADM1	SLC6A20	0.249128223	2.52E-08
CADM1_CADM1	SLC6A3	-0.071601089	0.114550961
CADM1_CADM1	SLC7A6	-0.060784631	0.180508388
CADM1_CADM1	SLCO4C1	-0.209526697	3.10E-06
CADM1_CADM1	SLIT1	0.305850431	5.27E-12
CADM1_CADM1	SLITRK5	-0.102336763	0.02391423
CADM1_CADM1	SLPI	0.14367978	0.00147734
CADM1_CADM1	SMAD9	0.123318267	0.00643383
CADM1_CADM1	SMIM10	0.230043181	2.86E-07
CADM1_CADM1	SMIM10L2A	0.464735516	0
CADM1_CADM1	SMIM10L2B	0.328076299	1.10E-13
CADM1_CADM1	SMOC1	0.087553522	0.053497651
CADM1_CADM1	SMOC2	0.172769438	0.000127239
CADM1_CADM1	SNAI1	0.205868364	4.64E-06
CADM1_CADM1	SNCA	0.132279773	0.00344988
CADM1_CADM1	SNED1	0.264455429	3.09E-09
CADM1_CADM1	SNORD116-2	0.378616089	0
CADM1_CADM1	SNORD116-24	0.413633474	0
CADM1_CADM1	SNORD116-4	0.430507735	0
CADM1_CADM1	SNORD14E	0.035507429	0.434324135
CADM1_CADM1	SNORD3A	0.004892087	0.914247811
CADM1_CADM1	SNORD3B-1	-0.041818052	0.357115519
CADM1_CADM1	SNORD3B-2	-0.009706362	0.83081586
CADM1_CADM1	SNTA1	-0.26887155	1.64E-09
CADM1_CADM1	SOD3	-0.238982454	9.40E-08
CADM1_CADM1	SORBS2	0.015863697	0.726936452
CADM1_CADM1	SORD	0.295330105	2.94E-11
CADM1_CADM1	SORD2P	0.246566615	3.54E-08
CADM1_CADM1	SOSTDC1	0.021278098	0.639489238
CADM1_CADM1	SOX4	0.457827194	0
CADM1_CADM1	SPAG5	-0.099047405	0.028848885
CADM1_CADM1	SPATA18	0.056332634	0.214626499
CADM1_CADM1	SPINK2	0.003913402	0.931355399
CADM1_CADM1	SPINT1	0.429074504	0
CADM1_CADM1	SPIRE2	-0.036423568	0.422553739
CADM1_CADM1	SPOCK1	0.475462629	0
CADM1_CADM1	SPOCK2	0.395738592	0
CADM1_CADM1	SPP1	0.218102174	1.18E-06
CADM1_CADM1	SPRY4	0.374607402	0
CADM1_CADM1	SPTBN2	0.408287915	0
CADM1_CADM1	SPX	-0.073086601	0.107203503
CADM1_CADM1	SRARP	-0.102293109	0.023974608
CADM1_CADM1	SRCIN1	0.304149743	6.99E-12
CADM1_CADM1	SREBF1	0.418596359	0
CADM1_CADM1	SRF	0.327927502	1.13E-13
CADM1_CADM1	SRL	0.334308333	3.51E-14
CADM1_CADM1	SRPX	0.337379596	2.00E-14
CADM1_CADM1	SSC4D	0.093611802	0.038917305
CADM1_CADM1	SSX1	0.221789634	7.67E-07
CADM1_CADM1	ST3GAL5	0.494637285	0
CADM1_CADM1	ST6GALNAC5	0.193374763	1.73E-05
CADM1_CADM1	ST7-AS1	0.009069132	0.841771458
CADM1_CADM1	ST8SIA4	0.290914955	5.93E-11
CADM1_CADM1	STAC	0.31943779	5.15E-13
CADM1_CADM1	STARD13	0.273196244	8.76E-10
CADM1_CADM1	STEAP2	0.009576276	0.833049777
CADM1_CADM1	STK32A	0.308459027	3.40E-12
CADM1_CADM1	STMN2	0.270560965	1.29E-09
CADM1_CADM1	STRA6	0.411213184	0
CADM1_CADM1	STX11	0.000203578	0.99642467
CADM1_CADM1	STXBP5L	-0.10036093	0.026782354
CADM1_CADM1	SUCNR1	0.244269128	4.77E-08
CADM1_CADM1	SULT1C4	0.292123895	4.90E-11
CADM1_CADM1	SULT2B1	0.161912344	0.000333721
CADM1_CADM1	SVEP1	0.232831154	2.03E-07
CADM1_CADM1	SYN1	0.462301955	0
CADM1_CADM1	SYNDIG1	-0.002676447	0.95302191
CADM1_CADM1	SYNDIG1L	0.451847949	0
CADM1_CADM1	SYNE1	0.118413664	0.00890565
CADM1_CADM1	SYNM	0.091777906	0.04292578
CADM1_CADM1	SYT1	0.198070591	1.07E-05
CADM1_CADM1	SYT12	0.553633592	0
CADM1_CADM1	SYT7	0.146181991	0.001216172
CADM1_CADM1	SYT9	-0.116616067	0.01000454
CADM1_CADM1	SYTL1	0.227428076	3.92E-07
CADM1_CADM1	SYTL3	0.058650394	0.19632675
CADM1_CADM1	SYTL5	0.474515272	0
CADM1_CADM1	TACSTD2	0.45523125	0
CADM1_CADM1	TAFA5	0.090928217	0.044897806
CADM1_CADM1	TBC1D2	0.443471314	0
CADM1_CADM1	TBC1D4	0.18561334	3.76E-05
CADM1_CADM1	TBC1D8-AS1	-0.078658744	0.082904947
CADM1_CADM1	TBX1	0.27786898	4.39E-10
CADM1_CADM1	TBX22	-0.060464862	0.182816382
CADM1_CADM1	TC2N	0.069459078	0.12583405
CADM1_CADM1	TCEAL2	-0.003463192	0.939236259
CADM1_CADM1	TCEAL5	0.277636001	4.54E-10
CADM1_CADM1	TCEAL7	0.376841631	0
CADM1_CADM1	TCEAL9	0.313541715	1.43E-12
CADM1_CADM1	TCF7L1	0.00837735	0.853699547
CADM1_CADM1	TCIM	0.296613657	2.39E-11
CADM1_CADM1	TCL1A	0.01066305	0.814429972
CADM1_CADM1	TDH	-0.2291445	3.19E-07
CADM1_CADM1	TDRD6	0.242656688	5.88E-08
CADM1_CADM1	TDRD9	-0.156174052	0.000542486
CADM1_CADM1	TEAD4	0.028459237	0.530951875
CADM1_CADM1	TENM1	0.325055892	1.90E-13
CADM1_CADM1	TENM3	0.248569272	2.72E-08
CADM1_CADM1	TENM4	0.379811653	0
CADM1_CADM1	TENT5B	-0.088871241	0.049989098
CADM1_CADM1	TENT5C	0.223184409	6.51E-07
CADM1_CADM1	TESC	0.436778773	0
CADM1_CADM1	TFCP2L1	-0.117363166	0.009533993
CADM1_CADM1	TFF1	-0.118816854	0.008674455
CADM1_CADM1	TFF2	-0.10621408	0.019049925
CADM1_CADM1	TFF3	-0.119222147	0.008447458
CADM1_CADM1	TFPI	0.249353247	2.45E-08
CADM1_CADM1	TG	0.18939082	2.59E-05
CADM1_CADM1	TGFA	0.588864461	0
CADM1_CADM1	TGFB1	0.404041676	0
CADM1_CADM1	TGFBI	0.282001469	2.35E-10
CADM1_CADM1	TGFBR1	0.661258799	0
CADM1_CADM1	TGFBR3	0.385881463	0
CADM1_CADM1	TGM2	0.227776722	3.76E-07
CADM1_CADM1	THRSP	-0.052100512	0.251140754
CADM1_CADM1	TIAM1	0.523627443	0
CADM1_CADM1	TIMP1	0.422061637	0
CADM1_CADM1	TIMP3	0.448514397	0
CADM1_CADM1	TIMP4	-0.060076496	0.185648725
CADM1_CADM1	TINCR	0.217286263	1.29E-06
CADM1_CADM1	TK1	-0.109172088	0.015942256
CADM1_CADM1	TLE1	-0.000648165	0.988616962
CADM1_CADM1	TLE4	0.502970251	0
CADM1_CADM1	TM4SF4	0.427649753	0
CADM1_CADM1	TMC6	0.433582069	0
CADM1_CADM1	TMEM100	0.422472871	0
CADM1_CADM1	TMEM119	0.182877191	4.91E-05
CADM1_CADM1	TMEM130	0.581288806	0
CADM1_CADM1	TMEM132D	0.318403162	6.17E-13
CADM1_CADM1	TMEM139	0.065231764	0.15061246
CADM1_CADM1	TMEM163	0.347877608	2.66E-15
CADM1_CADM1	TMEM164	0.144711974	0.00136392
CADM1_CADM1	TMEM171	-0.118404996	0.00891068
CADM1_CADM1	TMEM173	0.397368291	0
CADM1_CADM1	TMEM178A	0.036373162	0.423196459
CADM1_CADM1	TMEM178B	0.091427856	0.043729182
CADM1_CADM1	TMEM184A	0.250148271	2.20E-08
CADM1_CADM1	TMEM198B	0.175365359	0.000100154
CADM1_CADM1	TMEM215	0.282949387	2.04E-10
CADM1_CADM1	TMEM220	0.049659671	0.274063699
CADM1_CADM1	TMEM246	0.161401588	0.000348701
CADM1_CADM1	TMEM267	0.139960361	0.001961698
CADM1_CADM1	TMEM47	0.291466182	5.44E-11
CADM1_CADM1	TMEM59L	0.361055666	2.22E-16
CADM1_CADM1	TMEM79	0.462940177	0
CADM1_CADM1	TMEM92	0.275037768	6.68E-10
CADM1_CADM1	TMOD1	0.07804359	0.08534687
CADM1_CADM1	TMPRSS11E	0.152070215	0.000760253
CADM1_CADM1	TMPRSS3	0.077446157	0.08777361
CADM1_CADM1	TMPRSS4	0.32227334	3.12E-13
CADM1_CADM1	TMPRSS6	0.32628663	1.52E-13
CADM1_CADM1	TMSB4X	0.30500084	6.07E-12
CADM1_CADM1	TNC	0.31369259	1.40E-12
CADM1_CADM1	TNFAIP8L3	0.212321678	2.27E-06
CADM1_CADM1	TNFRSF10C	0.284778186	1.54E-10
CADM1_CADM1	TNFRSF11B	0.138151439	0.002246362
CADM1_CADM1	TNFRSF12A	0.492142497	0
CADM1_CADM1	TNFRSF21	0.405712903	0
CADM1_CADM1	TNFSF15	0.394967534	0
CADM1_CADM1	TNNT3	0.00977566	0.829626376
CADM1_CADM1	TNP1	-0.003606721	0.936723119
CADM1_CADM1	TNRC6C-AS1	0.458752714	0
CADM1_CADM1	TNS1	0.387860182	0
CADM1_CADM1	TNS3	0.352762696	8.88E-16
CADM1_CADM1	TNS4	-0.167141216	0.000211306
CADM1_CADM1	TNXB	0.358077783	4.44E-16
CADM1_CADM1	TOB1	0.349049196	2.22E-15
CADM1_CADM1	TOX	0.079267744	0.080543366
CADM1_CADM1	TP53INP2	0.180233643	6.33E-05
CADM1_CADM1	TPD52L1	0.488863352	0
CADM1_CADM1	TPO	-0.18035633	6.26E-05
CADM1_CADM1	TPPP	0.090281454	0.046449434
CADM1_CADM1	TPRG1-AS1	0.105215958	0.020211598
CADM1_CADM1	TRAM2	0.45122006	0
CADM1_CADM1	TREM1	0.171991765	0.000136606
CADM1_CADM1	TREM2	0.140500105	0.001883392
CADM1_CADM1	TRIM29	0.344026728	5.77E-15
CADM1_CADM1	TRIM45	0.058177286	0.199966401
CADM1_CADM1	TRIM47	0.250154419	2.20E-08
CADM1_CADM1	TRIM54	0.258190518	7.41E-09
CADM1_CADM1	TRIM58	0.073509706	0.105180359
CADM1_CADM1	TRMT9B	-0.107809321	0.017314011
CADM1_CADM1	TRPC5	0.723019585	0
CADM1_CADM1	TSC22D1	0.761757897	0
CADM1_CADM1	TSHZ3	0.340382931	1.11E-14
CADM1_CADM1	TSPAN11	0.135587659	0.002714662
CADM1_CADM1	TSPAN2	0.085617922	0.059021184
CADM1_CADM1	TSPAN33	-0.107407407	0.017737802
CADM1_CADM1	TSPAN5	0.078304085	0.08430582
CADM1_CADM1	TSPAN7	0.304523613	6.57E-12
CADM1_CADM1	TSPAN8	0.010142166	0.823341967
CADM1_CADM1	TTC30A	0.118703296	0.008739023
CADM1_CADM1	TTYH2	0.170737608	0.00015309
CADM1_CADM1	TUB	0.335706312	2.71E-14
CADM1_CADM1	TUSC3	0.542056773	0
CADM1_CADM1	TYRO3	0.496376779	0
CADM1_CADM1	UBE2QL1	0.462955031	0
CADM1_CADM1	UCN	-0.057074634	0.208639317
CADM1_CADM1	UGT2B11	0.115534574	0.010722227
CADM1_CADM1	UGT8	-0.10716131	0.018001744
CADM1_CADM1	ULBP2	0.27272462	9.39E-10
CADM1_CADM1	UNC5B	0.443891279	0
CADM1_CADM1	UNC5B-AS1	0.184729838	4.10E-05
CADM1_CADM1	UNC5CL	0.301359622	1.11E-11
CADM1_CADM1	UPK3A	-0.003755121	0.934125353
CADM1_CADM1	UPP1	0.278203783	4.17E-10
CADM1_CADM1	USP49	0.105690134	0.019652257
CADM1_CADM1	USP54	0.423183774	0
CADM1_CADM1	UST	0.258826996	6.78E-09
CADM1_CADM1	UTS2R	0.315259021	1.07E-12
CADM1_CADM1	VANGL1	0.455696198	0
CADM1_CADM1	VASN	0.516570085	0
CADM1_CADM1	VGLL1	0.092108743	0.042177945
CADM1_CADM1	VIT	0.070588673	0.11978082
CADM1_CADM1	VLDLR	-0.003032713	0.946777291
CADM1_CADM1	VPREB3	-0.158809846	0.000434858
CADM1_CADM1	VSTM2L	-0.059024091	0.19348625
CADM1_CADM1	VTCN1	-0.033466984	0.461207197
CADM1_CADM1	VTRNA1-3	0.145503086	0.001282473
CADM1_CADM1	VWA1	0.258465238	7.13E-09
CADM1_CADM1	WASF3	0.057381721	0.206197071
CADM1_CADM1	WDR72	0.087273102	0.054270166
CADM1_CADM1	WFS1	0.02616668	0.564572575
CADM1_CADM1	WNT10A	0.442658596	0
CADM1_CADM1	WNT11	0.068640134	0.130369194
CADM1_CADM1	WNT4	-0.19764911	1.11E-05
CADM1_CADM1	WSCD2	-0.084461164	0.062541848
CADM1_CADM1	WWOX	0.155346185	0.000581093
CADM1_CADM1	XKRX	0.462696395	0
CADM1_CADM1	XPR1	0.550490998	0
CADM1_CADM1	ZBTB16	0.162661132	0.000312843
CADM1_CADM1	ZBTB21	0.468807428	0
CADM1_CADM1	ZCCHC12	0.448057313	0
CADM1_CADM1	ZDHHC11B	0.007580758	0.867476075
CADM1_CADM1	ZFP36	0.302650892	8.95E-12
CADM1_CADM1	ZFP36L2	0.249655198	2.35E-08
CADM1_CADM1	ZFPM2	0.413161909	0
CADM1_CADM1	ZMAT3	0.443548722	0
CADM1_CADM1	ZMAT4	-0.25302535	1.50E-08
CADM1_CADM1	ZNF536	-0.196574839	1.24E-05
CADM1_CADM1	ZNF781	-0.015354883	0.735361759
CADM1_CADM1	ZNF804B	0.065310835	0.150117218
