# Supplementary material for: Analysis of the key ligand receptor CADM1_CADM1 in the regulation of thyroid cancer based on scRNA-seq and bulk RNA-seq data
Source: Front Endocrinol (Lausanne). 2022 Nov 29;13:969914. doi: 10.3389/fendo.2022.969914 (PMC9744787; doi:10.3389/fendo.2022.969914)
Supplement: Supplementary Figure 1 — scRNA−seq data processing. (A) The relationship between mitochondrial genes and UMI/mRNA quantity, the relationship between UMI and mRNA quantity; (B) The relationship between the mRNA/UMI/mitochondrial content/rRNA content of each sample before filtering; (C) The relationship between mRNA/UMI/mitochondrial content/rRNA content of each sample after filtering; (D) The sample distribution map of PCA dimensionality reduction and the anchor point map of PCA. [file DataSheet_1.zip › supplumentary meterial/Supplementary Table5.csv]

geneSet	description	link	size	overlap	expect	enrichmentRatio	pValue	FDR	overlapId	userId	DB
hsa05206	MicroRNAs in cancer	http://www.kegg.jp/kegg-bin/show_pathway?hsa05206+10018+1545+2065+23414+4233+595+6659+7078+8091+894+960	144	11	2.391767467	4.5991093	2.21E-05	0.006589052	10018;1545;2065;23414;4233;595;6659;7078;8091;894;960	BCL2L11;CCND1;CCND2;CD44;CYP1B1;ERBB3;HMGA2;MET;SOX4;TIMP3;ZFPM2	pathway_KEGG
GO:0043062	extracellular structure organization	http://amigo.geneontology.org/amigo/term/GO:0043062	320	21	4.952193199	4.240545382	2.00E-08	0.000112966	341;348;649;960;1295;1296;1545;3383;3675;3691;3914;4237;4921;5645;5650;6385;6692;7040;7046;7076;7087	APOC1;APOE;BMP1;CD44;COL8A1;COL8A2;CYP1B1;DDR2;ICAM1;ICAM5;ITGA3;ITGB4;KLK7;LAMB3;MFAP2;PRSS2;SDC4;SPINT1;TGFB1;TGFBR1;TIMP1	geneontology_Biological_Process
GO:0048514	blood vessel morphogenesis	http://amigo.geneontology.org/amigo/term/GO:0048514	473	25	7.319960572	3.415318943	6.04E-08	0.000171035	301;348;639;1000;1295;1296;1512;1545;4897;5613;6659;7040;7046;7855;8091;8291;8828;10267;23129;23414;23493;51330;113026;116844;219699	ANXA1;APOE;CDH2;COL8A1;COL8A2;CTSH;CYP1B1;DYSF;FZD5;HEY2;HMGA2;LRG1;NRCAM;NRP2;PLCD3;PLXND1;PRDM1;PRKX;RAMP1;SOX4;TGFB1;TGFBR1;TNFRSF12A;UNC5B;ZFPM2	geneontology_Biological_Process
GO:0099173	postsynapse organization	http://amigo.geneontology.org/amigo/term/GO:0099173	138	13	2.135633317	6.087187298	1.98E-07	0.000372994	348;1000;1742;2119;2596;3556;3675;4038;4897;6405;6712;7074;8828	APOE;CDH2;DLG4;ETV5;GAP43;IL1RAP;ITGA3;LRP4;NRCAM;NRP2;SEMA3F;SPTBN2;TIAM1	geneontology_Biological_Process
GO:0030198	extracellular matrix organization	http://amigo.geneontology.org/amigo/term/GO:0030198	279	18	4.317693445	4.168892542	2.87E-07	0.000406064	649;960;1295;1296;1545;3383;3675;3691;3914;4237;4921;5645;5650;6692;7040;7046;7076;7087	BMP1;CD44;COL8A1;COL8A2;CYP1B1;DDR2;ICAM1;ICAM5;ITGA3;ITGB4;KLK7;LAMB3;MFAP2;PRSS2;SPINT1;TGFB1;TGFBR1;TIMP1	geneontology_Biological_Process
GO:1902285	semaphorin-plexin signaling pathway involved in neuron projection guidance	http://amigo.geneontology.org/amigo/term/GO:1902285	13	5	0.201182849	24.85301323	9.70E-07	0.00109801	6405;8828;10154;23129;91584	NRP2;PLXNA4;PLXNC1;PLXND1;SEMA3F	geneontology_Biological_Process
GO:0050808	synapse organization	http://amigo.geneontology.org/amigo/term/GO:0050808	298	17	4.611729916	3.686252298	3.42E-06	0.002970946	348;1000;1742;2119;2596;3556;3675;4038;4897;6405;6712;6853;7074;7855;8828;23129;221935	APOE;CDH2;DLG4;ETV5;FZD5;GAP43;IL1RAP;ITGA3;LRP4;NRCAM;NRP2;PLXND1;SDK1;SEMA3F;SPTBN2;SYN1;TIAM1	geneontology_Biological_Process
GO:0099175	regulation of postsynapse organization	http://amigo.geneontology.org/amigo/term/GO:0099175	80	9	1.2380483	7.269506369	3.67E-06	0.002970946	348;1000;2596;3556;4038;4897;6405;7074;8828	APOE;CDH2;GAP43;IL1RAP;LRP4;NRCAM;NRP2;SEMA3F;TIAM1	geneontology_Biological_Process
GO:0042060	wound healing	http://amigo.geneontology.org/amigo/term/GO:0042060	444	21	6.871168063	3.056248924	4.56E-06	0.003228317	301;348;953;954;960;1001;2065;2596;5265;5627;5653;5873;6385;7040;7046;7076;7301;8291;23348;23414;51330	ANXA1;APOE;CD44;CDH3;DOCK9;DYSF;ENTPD1;ENTPD2;ERBB3;GAP43;KLK6;PROS1;RAB27A;SDC4;SERPINA1;TGFB1;TGFBR1;TIMP1;TNFRSF12A;TYRO3;ZFPM2	geneontology_Biological_Process
GO:0071526	semaphorin-plexin signaling pathway	http://amigo.geneontology.org/amigo/term/GO:0071526	35	6	0.541646131	11.07734304	1.40E-05	0.00879382	4233;6405;8828;10154;23129;91584	MET;NRP2;PLXNA4;PLXNC1;PLXND1;SEMA3F	geneontology_Biological_Process
GO:0048729	tissue morphogenesis	http://amigo.geneontology.org/amigo/term/GO:0048729	484	21	7.490192213	2.803666368	1.71E-05	0.009686642	960;1512;2119;3675;3691;4233;5613;6385;6659;6692;7040;7046;7074;7855;8091;8828;23129;23414;23493;79633;81839	CD44;CTSH;ETV5;FAT4;FZD5;HEY2;HMGA2;ITGA3;ITGB4;MET;NRP2;PLXND1;PRKX;SDC4;SOX4;SPINT1;TGFB1;TGFBR1;TIAM1;VANGL1;ZFPM2	geneontology_Biological_Process
GO:0050770	regulation of axonogenesis	http://amigo.geneontology.org/amigo/term/GO:0050770	152	11	2.352291769	4.676290647	2.28E-05	0.010977514	348;1000;4038;4897;6405;7074;7224;10154;23129;51330;91584	APOE;CDH2;LRP4;NRCAM;PLXNA4;PLXNC1;PLXND1;SEMA3F;TIAM1;TNFRSF12A;TRPC5	geneontology_Biological_Process
GO:1902287	semaphorin-plexin signaling pathway involved in axon guidance	http://amigo.geneontology.org/amigo/term/GO:1902287	12	4	0.185707245	21.53927813	2.48E-05	0.010977514	6405;10154;23129;91584	PLXNA4;PLXNC1;PLXND1;SEMA3F	geneontology_Biological_Process
GO:0010975	regulation of neuron projection development	http://amigo.geneontology.org/amigo/term/GO:0010975	383	18	5.927156235	3.036869502	2.52E-05	0.010977514	348;1000;1742;3675;4038;4897;5653;6383;6405;6695;7074;7224;8507;10154;23129;51330;91584;221935	APOE;CDH2;DLG4;ENC1;ITGA3;KLK6;LRP4;NRCAM;PLXNA4;PLXNC1;PLXND1;SDC2;SDK1;SEMA3F;SPOCK1;TIAM1;TNFRSF12A;TRPC5	geneontology_Biological_Process
GO:0070371	ERK1 and ERK2 cascade	http://amigo.geneontology.org/amigo/term/GO:0070371	280	15	4.333169049	3.4616697	2.79E-05	0.011280413	348;960;1512;1846;1848;2065;3383;4233;4921;7040;7074;7078;7301;10392;55450	APOE;CAMK2N1;CD44;CTSH;DDR2;DUSP4;DUSP6;ERBB3;ICAM1;MET;NOD1;TGFB1;TIAM1;TIMP3;TYRO3	geneontology_Biological_Process
GO:0022604	regulation of cell morphogenesis	http://amigo.geneontology.org/amigo/term/GO:0022604	393	18	6.081912272	2.959595468	3.55E-05	0.012901903	301;348;960;1000;1742;2059;3383;4038;4897;6383;6405;7074;7224;10154;11135;23129;51330;91584	ANXA1;APOE;CD44;CDC42EP1;CDH2;DLG4;EPS8;ICAM1;LRP4;NRCAM;PLXNA4;PLXNC1;PLXND1;SDC2;SEMA3F;TIAM1;TNFRSF12A;TRPC5	geneontology_Biological_Process
GO:0043410	positive regulation of MAPK cascade	http://amigo.geneontology.org/amigo/term/GO:0043410	470	20	7.27353376	2.749695081	3.65E-05	0.012901903	147;348;960;1000;1847;1848;2065;3383;4233;4921;7039;7040;7046;7074;7164;7301;7855;8654;9365;10392	ADRA1B;APOE;CD44;CDH2;DDR2;DUSP5;DUSP6;ERBB3;FZD5;ICAM1;KL;MET;NOD1;PDE5A;TGFA;TGFB1;TGFBR1;TIAM1;TPD52L1;TYRO3	geneontology_Biological_Process
GO:0007416	synapse assembly	http://amigo.geneontology.org/amigo/term/GO:0007416	108	9	1.671365205	5.384819533	4.29E-05	0.014060595	1000;2596;3556;4038;4897;6712;7855;23129;221935	CDH2;FZD5;GAP43;IL1RAP;LRP4;NRCAM;PLXND1;SDK1;SPTBN2	geneontology_Biological_Process
GO:0001525	angiogenesis	http://amigo.geneontology.org/amigo/term/GO:0001525	400	18	6.190241498	2.907802548	4.47E-05	0.014060595	301;1295;1296;1512;1545;4897;5613;7046;7855;8091;8291;8828;10267;23129;51330;113026;116844;219699	ANXA1;COL8A1;COL8A2;CTSH;CYP1B1;DYSF;FZD5;HMGA2;LRG1;NRCAM;NRP2;PLCD3;PLXND1;PRKX;RAMP1;TGFBR1;TNFRSF12A;UNC5B	geneontology_Biological_Process
GO:0001523	retinoid metabolic process	http://amigo.geneontology.org/amigo/term/GO:0001523	43	6	0.665450961	9.016442009	4.74E-05	0.014126378	348;1545;5959;6383;6385;9672	APOE;CYP1B1;RDH5;SDC2;SDC3;SDC4	geneontology_Biological_Process
GO:0045860	positive regulation of protein kinase activity	http://amigo.geneontology.org/amigo/term/GO:0045860	445	19	6.886643667	2.758963716	5.54E-05	0.01516772	595;894;1742;1847;1848;2065;4665;4921;6385;7039;7040;7046;7074;7164;7855;8091;8654;10392;285489	CCND1;CCND2;DDR2;DLG4;DOK7;DUSP5;DUSP6;ERBB3;FZD5;HMGA2;NAB2;NOD1;PDE5A;SDC4;TGFA;TGFB1;TGFBR1;TIAM1;TPD52L1	geneontology_Biological_Process
GO:0070372	regulation of ERK1 and ERK2 cascade	http://amigo.geneontology.org/amigo/term/GO:0070372	264	14	4.085559389	3.426703339	5.83E-05	0.01516772	348;960;1846;1848;2065;3383;4233;4921;7040;7074;7078;7301;10392;55450	APOE;CAMK2N1;CD44;DDR2;DUSP4;DUSP6;ERBB3;ICAM1;MET;NOD1;TGFB1;TIAM1;TIMP3;TYRO3	geneontology_Biological_Process
GO:0022617	extracellular matrix disassembly	http://amigo.geneontology.org/amigo/term/GO:0022617	65	7	1.005914243	6.958843704	6.10E-05	0.01516772	649;960;4921;5645;5650;7040;7076	BMP1;CD44;DDR2;KLK7;PRSS2;TGFB1;TIMP1	geneontology_Biological_Process
GO:0061564	axon development	http://amigo.geneontology.org/amigo/term/GO:0061564	410	18	6.344997536	2.836880534	6.16E-05	0.01516772	348;1000;2596;2675;2886;4038;4897;6405;6712;7074;7224;8828;10154;23129;27242;51330;91584;219699	APOE;CDH2;GAP43;GFRA2;GRB7;LRP4;NRCAM;NRP2;PLXNA4;PLXNC1;PLXND1;SEMA3F;SPTBN2;TIAM1;TNFRSF12A;TNFRSF21;TRPC5;UNC5B	geneontology_Biological_Process
GO:0007409	axonogenesis	http://amigo.geneontology.org/amigo/term/GO:0007409	379	17	5.86525382	2.898425289	7.67E-05	0.018094409	348;1000;2596;2675;2886;4038;4897;6405;6712;7074;7224;8828;10154;23129;51330;91584;219699	APOE;CDH2;GAP43;GFRA2;GRB7;LRP4;NRCAM;NRP2;PLXNA4;PLXNC1;PLXND1;SEMA3F;SPTBN2;TIAM1;TNFRSF12A;TRPC5;UNC5B	geneontology_Biological_Process
GO:0016101	diterpenoid metabolic process	http://amigo.geneontology.org/amigo/term/GO:0016101	48	6	0.74282898	8.077229299	8.95E-05	0.019496226	348;1545;5959;6383;6385;9672	APOE;CYP1B1;RDH5;SDC2;SDC3;SDC4	geneontology_Biological_Process
GO:0043113	receptor clustering	http://amigo.geneontology.org/amigo/term/GO:0043113	48	6	0.74282898	8.077229299	8.95E-05	0.019496226	348;1000;1742;2119;4038;7040	APOE;CDH2;DLG4;ETV5;LRP4;TGFB1	geneontology_Biological_Process
GO:0048667	cell morphogenesis involved in neuron differentiation	http://amigo.geneontology.org/amigo/term/GO:0048667	464	19	7.180680138	2.645988908	9.68E-05	0.020289738	348;1000;1742;2596;2675;2886;4038;4897;6383;6405;6712;7074;7224;8828;10154;23129;51330;91584;219699	APOE;CDH2;DLG4;GAP43;GFRA2;GRB7;LRP4;NRCAM;NRP2;PLXNA4;PLXNC1;PLXND1;SDC2;SEMA3F;SPTBN2;TIAM1;TNFRSF12A;TRPC5;UNC5B	geneontology_Biological_Process
GO:0048608	reproductive structure development	http://amigo.geneontology.org/amigo/term/GO:0048608	350	16	5.416461311	2.953958144	0.000100992	0.020418407	301;595;639;2707;3383;3625;5324;6692;7046;7301;7855;10018;23414;23493;26471;113026	ANXA1;BCL2L11;CCND1;FZD5;GJB3;HEY2;ICAM1;INHBB;NUPR1;PLAG1;PLCD3;PRDM1;SPINT1;TGFBR1;TYRO3;ZFPM2	geneontology_Biological_Process
GO:0061458	reproductive system development	http://amigo.geneontology.org/amigo/term/GO:0061458	353	16	5.462888122	2.928853684	0.000111566	0.021778376	301;595;639;2707;3383;3625;5324;6692;7046;7301;7855;10018;23414;23493;26471;113026	ANXA1;BCL2L11;CCND1;FZD5;GJB3;HEY2;ICAM1;INHBB;NUPR1;PLAG1;PLCD3;PRDM1;SPINT1;TGFBR1;TYRO3;ZFPM2	geneontology_Biological_Process
GO:0007162	negative regulation of cell adhesion	http://amigo.geneontology.org/amigo/term/GO:0007162	214	12	3.311779202	3.623429966	0.000118333	0.022329493	301;1545;2065;6385;6695;7040;8654;10154;23129;27242;57162;91584	ANXA1;CYP1B1;ERBB3;PDE5A;PELI1;PLXNA4;PLXNC1;PLXND1;SDC4;SPOCK1;TGFB1;TNFRSF21	geneontology_Biological_Process
GO:0033674	positive regulation of kinase activity	http://amigo.geneontology.org/amigo/term/GO:0033674	477	19	7.381862987	2.573876003	0.000139011	0.025385164	595;894;1742;1847;1848;2065;4665;4921;6385;7039;7040;7046;7074;7164;7855;8091;8654;10392;285489	CCND1;CCND2;DDR2;DLG4;DOK7;DUSP5;DUSP6;ERBB3;FZD5;HMGA2;NAB2;NOD1;PDE5A;SDC4;TGFA;TGFB1;TGFBR1;TIAM1;TPD52L1	geneontology_Biological_Process
GO:0001667	ameboidal-type cell migration	http://amigo.geneontology.org/amigo/term/GO:0001667	326	15	5.045046821	2.973213239	0.000156311	0.027652305	301;348;1512;1545;3675;4233;4921;5613;6385;6405;7040;7046;7076;8828;23129	ANXA1;APOE;CTSH;CYP1B1;DDR2;ITGA3;MET;NRP2;PLXND1;PRKX;SDC4;SEMA3F;TGFB1;TGFBR1;TIMP1	geneontology_Biological_Process
GO:0001941	postsynaptic membrane organization	http://amigo.geneontology.org/amigo/term/GO:0001941	34	5	0.526170527	9.502622705	0.00016125	0.027661786	348;1000;1742;2119;4038	APOE;CDH2;DLG4;ETV5;LRP4	geneontology_Biological_Process
GO:0045444	fat cell differentiation	http://amigo.geneontology.org/amigo/term/GO:0045444	159	10	2.460620996	4.064014742	0.000175141	0.028069537	406;595;3625;3914;6720;7040;8091;8291;23414;116844	ARNTL;CCND1;DYSF;HMGA2;INHBB;LAMB3;LRG1;SREBF1;TGFB1;ZFPM2	geneontology_Biological_Process
GO:0031346	positive regulation of cell projection organization	http://amigo.geneontology.org/amigo/term/GO:0031346	293	14	4.534351897	3.087541575	0.000176476	0.028069537	348;1742;2059;3675;7046;7074;7224;8507;10154;11135;23129;51330;83715;91584	APOE;CDC42EP1;DLG4;ENC1;EPS8;ESPN;ITGA3;PLXNA4;PLXNC1;PLXND1;TGFBR1;TIAM1;TNFRSF12A;TRPC5	geneontology_Biological_Process
GO:0048485	sympathetic nervous system development	http://amigo.geneontology.org/amigo/term/GO:0048485	19	4	0.294036471	13.60375461	0.000178503	0.028069537	6405;6659;8828;91584	NRP2;PLXNA4;SEMA3F;SOX4	geneontology_Biological_Process
GO:0003006	developmental process involved in reproduction	http://amigo.geneontology.org/amigo/term/GO:0003006	491	19	7.598521439	2.500486463	0.000201977	0.03090255	301;595;639;2119;2707;3383;3625;5324;6692;7040;7046;7301;7855;8654;10018;23414;23493;26471;113026	ANXA1;BCL2L11;CCND1;ETV5;FZD5;GJB3;HEY2;ICAM1;INHBB;NUPR1;PDE5A;PLAG1;PLCD3;PRDM1;SPINT1;TGFB1;TGFBR1;TYRO3;ZFPM2	geneontology_Biological_Process
GO:0050807	regulation of synapse organization	http://amigo.geneontology.org/amigo/term/GO:0050807	163	10	2.522523411	3.964284319	0.000214546	0.031961766	348;1000;2119;2596;3556;4038;4897;6405;7074;8828	APOE;CDH2;ETV5;GAP43;IL1RAP;LRP4;NRCAM;NRP2;SEMA3F;TIAM1	geneontology_Biological_Process
GO:0042063	gliogenesis	http://amigo.geneontology.org/amigo/term/GO:0042063	229	12	3.543913258	3.386087392	0.000223241	0.032404278	301;1000;2065;2119;2596;4665;5324;6659;6692;7040;7074;27242	ANXA1;CDH2;ERBB3;ETV5;GAP43;NAB2;PLAG1;SOX4;SPINT1;TGFB1;TIAM1;TNFRSF21	geneontology_Biological_Process
GO:0006721	terpenoid metabolic process	http://amigo.geneontology.org/amigo/term/GO:0006721	57	6	0.882109414	6.801877305	0.000236129	0.033418142	348;1545;5959;6383;6385;9672	APOE;CYP1B1;RDH5;SDC2;SDC3;SDC4	geneontology_Biological_Process
GO:0006027	glycosaminoglycan catabolic process	http://amigo.geneontology.org/amigo/term/GO:0006027	37	5	0.572597339	8.732139783	0.000243337	0.033598243	960;6383;6385;7040;9672	CD44;SDC2;SDC3;SDC4;TGFB1	geneontology_Biological_Process
GO:0050803	regulation of synapse structure or activity	http://amigo.geneontology.org/amigo/term/GO:0050803	168	10	2.599901429	3.846299666	0.000274043	0.036937112	348;1000;2119;2596;3556;4038;4897;6405;7074;8828	APOE;CDH2;ETV5;GAP43;IL1RAP;LRP4;NRCAM;NRP2;SEMA3F;TIAM1	geneontology_Biological_Process
GO:0001655	urogenital system development	http://amigo.geneontology.org/amigo/term/GO:0001655	271	13	4.193888615	3.099748513	0.000290896	0.038296824	301;1512;3675;3691;4038;5324;5613;6385;6659;7040;7046;10018;79633	ANXA1;BCL2L11;CTSH;FAT4;ITGA3;ITGB4;LRP4;PLAG1;PRKX;SDC4;SOX4;TGFB1;TGFBR1	geneontology_Biological_Process
GO:0006026	aminoglycan catabolic process	http://amigo.geneontology.org/amigo/term/GO:0006026	39	5	0.603548546	8.284337743	0.000313508	0.040276881	960;6383;6385;7040;9672	CD44;SDC2;SDC3;SDC4;TGFB1	geneontology_Biological_Process
GO:0048598	embryonic morphogenesis	http://amigo.geneontology.org/amigo/term/GO:0048598	427	17	6.608082799	2.57260699	0.000320166	0.040276881	29;860;1295;1889;3675;3691;3914;4038;4237;6385;6659;6692;7040;7046;7855;8091;10018	ABR;BCL2L11;COL8A1;ECE1;FZD5;HMGA2;ITGA3;ITGB4;LAMB3;LRP4;MFAP2;RUNX2;SDC4;SOX4;SPINT1;TGFB1;TGFBR1	geneontology_Biological_Process
GO:0003279	cardiac septum development	http://amigo.geneontology.org/amigo/term/GO:0003279	86	7	1.330901922	5.259591172	0.000358968	0.043506675	639;6659;7046;8828;23129;23414;23493	HEY2;NRP2;PLXND1;PRDM1;SOX4;TGFBR1;ZFPM2	geneontology_Biological_Process
GO:0007423	sensory organ development	http://amigo.geneontology.org/amigo/term/GO:0007423	392	16	6.066436668	2.637462628	0.000367289	0.043506675	29;639;1295;1296;1545;1889;2561;4237;6385;7040;7046;7855;10018;23493;79633;221935	ABR;BCL2L11;COL8A1;COL8A2;CYP1B1;ECE1;FAT4;FZD5;GABRB2;HEY2;MFAP2;PRDM1;SDC4;SDK1;TGFB1;TGFBR1	geneontology_Biological_Process
GO:0050866	negative regulation of cell activation	http://amigo.geneontology.org/amigo/term/GO:0050866	143	9	2.213011336	4.06685671	0.000368896	0.043506675	29;301;348;6385;7040;7301;8654;27242;57162	ABR;ANXA1;APOE;PDE5A;PELI1;SDC4;TGFB1;TNFRSF21;TYRO3	geneontology_Biological_Process
GO:0010769	regulation of cell morphogenesis involved in differentiation	http://amigo.geneontology.org/amigo/term/GO:0010769	244	12	3.776047314	3.177926282	0.000398969	0.044718326	348;1000;4038;4897;6383;6405;7074;7224;10154;23129;51330;91584	APOE;CDH2;LRP4;NRCAM;PLXNA4;PLXNC1;PLXND1;SDC2;SEMA3F;TIAM1;TNFRSF12A;TRPC5	geneontology_Biological_Process
GO:0021561	facial nerve development	http://amigo.geneontology.org/amigo/term/GO:0021561	10	3	0.154756037	19.38535032	0.000402868	0.044718326	6405;8828;91584	NRP2;PLXNA4;SEMA3F	geneontology_Biological_Process
GO:0021610	facial nerve morphogenesis	http://amigo.geneontology.org/amigo/term/GO:0021610	10	3	0.154756037	19.38535032	0.000402868	0.044718326	6405;8828;91584	NRP2;PLXNA4;SEMA3F	geneontology_Biological_Process
GO:0051962	positive regulation of nervous system development	http://amigo.geneontology.org/amigo/term/GO:0051962	397	16	6.143814687	2.604245215	0.000422517	0.045997452	348;1742;2119;3556;3675;4897;5324;6692;7040;7074;7224;8507;10154;23129;51330;91584	APOE;DLG4;ENC1;ETV5;IL1RAP;ITGA3;NRCAM;PLAG1;PLXNA4;PLXNC1;PLXND1;SPINT1;TGFB1;TIAM1;TNFRSF12A;TRPC5	geneontology_Biological_Process
GO:0060674	placenta blood vessel development	http://amigo.geneontology.org/amigo/term/GO:0060674	24	4	0.37141449	10.76963907	0.000460744	0.048795737	6692;7855;23493;113026	FZD5;HEY2;PLCD3;SPINT1	geneontology_Biological_Process
GO:0016055	Wnt signaling pathway	http://amigo.geneontology.org/amigo/term/GO:0016055	361	15	5.586692952	2.684951568	0.000467432	0.048795737	348;406;595;1000;1001;3675;4038;4233;6659;7074;7091;7301;7855;8796;81839	APOE;ARNTL;CCND1;CDH2;CDH3;FZD5;ITGA3;LRP4;MET;SCEL;SOX4;TIAM1;TLE4;TYRO3;VANGL1	geneontology_Biological_Process
GO:0007613	memory	http://amigo.geneontology.org/amigo/term/GO:0007613	90	7	1.392804337	5.025831564	0.00047408	0.048795737	348;3269;3675;4192;5923;9610;84152	APOE;HRH1;ITGA3;MDK;PPP1R1B;RASGRF1;RIN1	geneontology_Biological_Process
GO:0031012	extracellular matrix	http://amigo.geneontology.org/amigo/term/GO:0031012	344	18	4.00776699	4.49127907	8.36E-08	4.55E-05	301;348;954;1000;1295;1296;3383;3914;4192;4237;5265;5645;6383;7040;7076;7078;9672;114990	ANXA1;APOE;CDH2;COL8A1;COL8A2;ENTPD2;ICAM1;LAMB3;MDK;MFAP2;PRSS2;SDC2;SDC3;SERPINA1;TGFB1;TIMP1;TIMP3;VASN	geneontology_Cellular_Component
GO:0062023	collagen-containing extracellular matrix	http://amigo.geneontology.org/amigo/term/GO:0062023	278	16	3.238834951	4.940047962	1.29E-07	4.55E-05	301;348;954;1000;1295;1296;3383;3914;4192;4237;5265;6383;7040;7076;7078;9672	ANXA1;APOE;CDH2;COL8A1;COL8A2;ENTPD2;ICAM1;LAMB3;MDK;MFAP2;SDC2;SDC3;SERPINA1;TGFB1;TIMP1;TIMP3	geneontology_Cellular_Component
GO:0043235	receptor complex	http://amigo.geneontology.org/amigo/term/GO:0043235	339	17	3.949514563	4.30432645	3.63E-07	8.56E-05	960;1742;2059;2065;2561;2675;3675;3691;4233;4921;7046;7301;8828;10154;10267;23129;91584	CD44;DDR2;DLG4;EPS8;ERBB3;GABRB2;GFRA2;ITGA3;ITGB4;MET;NRP2;PLXNA4;PLXNC1;PLXND1;RAMP1;TGFBR1;TYRO3	geneontology_Cellular_Component
GO:0002116	semaphorin receptor complex	http://amigo.geneontology.org/amigo/term/GO:0002116	11	4	0.12815534	31.21212121	5.43E-06	0.000959563	8828;10154;23129;91584	NRP2;PLXNA4;PLXNC1;PLXND1	geneontology_Cellular_Component
GO:0099572	postsynaptic specialization	http://amigo.geneontology.org/amigo/term/GO:0099572	279	13	3.250485437	3.999402628	2.10E-05	0.002968994	120;1000;1742;2059;2561;2596;4038;4897;6695;6853;7074;11178;55450	ADD3;CAMK2N1;CDH2;DLG4;EPS8;GABRB2;GAP43;LRP4;LZTS1;NRCAM;SPOCK1;SYN1;TIAM1	geneontology_Cellular_Component
GO:0014069	postsynaptic density	http://amigo.geneontology.org/amigo/term/GO:0014069	261	12	3.040776699	3.946360153	5.06E-05	0.005916234	120;1000;1742;2059;2596;4038;4897;6695;6853;7074;11178;55450	ADD3;CAMK2N1;CDH2;DLG4;EPS8;GAP43;LRP4;LZTS1;NRCAM;SPOCK1;SYN1;TIAM1	geneontology_Cellular_Component
GO:0032279	asymmetric synapse	http://amigo.geneontology.org/amigo/term/GO:0032279	265	12	3.087378641	3.886792453	5.86E-05	0.005916234	120;1000;1742;2059;2596;4038;4897;6695;6853;7074;11178;55450	ADD3;CAMK2N1;CDH2;DLG4;EPS8;GAP43;LRP4;LZTS1;NRCAM;SPOCK1;SYN1;TIAM1	geneontology_Cellular_Component
GO:0005788	endoplasmic reticulum lumen	http://amigo.geneontology.org/amigo/term/GO:0005788	234	11	2.726213592	4.034900285	8.65E-05	0.006784722	348;1000;1295;1296;5265;5768;5959;6383;7076;8974;11098	APOE;CDH2;COL8A1;COL8A2;P4HA2;PRSS23;QSOX1;RDH5;SDC2;SERPINA1;TIMP1	geneontology_Cellular_Component
GO:0060205	cytoplasmic vesicle lumen	http://amigo.geneontology.org/amigo/term/GO:0060205	278	12	3.238834951	3.705035971	9.27E-05	0.006784722	348;1512;5265;5627;5645;5768;5873;7040;7076;7078;9961;116844	APOE;CTSH;LRG1;MVP;PROS1;PRSS2;QSOX1;RAB27A;SERPINA1;TGFB1;TIMP1;TIMP3	geneontology_Cellular_Component
GO:0031983	vesicle lumen	http://amigo.geneontology.org/amigo/term/GO:0031983	279	12	3.250485437	3.691756272	9.60E-05	0.006784722	348;1512;5265;5627;5645;5768;5873;7040;7076;7078;9961;116844	APOE;CTSH;LRG1;MVP;PROS1;PRSS2;QSOX1;RAB27A;SERPINA1;TGFB1;TIMP1;TIMP3	geneontology_Cellular_Component
GO:0098984	neuron to neuron synapse	http://amigo.geneontology.org/amigo/term/GO:0098984	285	12	3.32038835	3.614035088	0.000117415	0.007546602	120;1000;1742;2059;2596;4038;4897;6695;6853;7074;11178;55450	ADD3;CAMK2N1;CDH2;DLG4;EPS8;GAP43;LRP4;LZTS1;NRCAM;SPOCK1;SYN1;TIAM1	geneontology_Cellular_Component
GO:0030424	axon	http://amigo.geneontology.org/amigo/term/GO:0030424	495	16	5.766990291	2.774410774	0.000192675	0.010806727	1742;2059;2596;3675;3786;4897;5923;6695;6853;7040;7074;7224;7855;8828;23467;27242	DLG4;EPS8;FZD5;GAP43;ITGA3;KCNQ3;NPTXR;NRCAM;NRP2;RASGRF1;SPOCK1;SYN1;TGFB1;TIAM1;TNFRSF21;TRPC5	geneontology_Cellular_Component
GO:0005604	basement membrane	http://amigo.geneontology.org/amigo/term/GO:0005604	73	6	0.850485437	7.054794521	0.000198709	0.010806727	954;1295;1296;3914;7076;7078	COL8A1;COL8A2;ENTPD2;LAMB3;TIMP1;TIMP3	geneontology_Cellular_Component
GO:0005911	cell-cell junction	http://amigo.geneontology.org/amigo/term/GO:0005911	353	13	4.112621359	3.161000944	0.000230117	0.011620899	120;301;595;1000;1001;2697;2707;3759;7046;7074;7855;9075;11135	ADD3;ANXA1;CCND1;CDC42EP1;CDH2;CDH3;CLDN2;FZD5;GJA1;GJB3;KCNJ2;TGFBR1;TIAM1	geneontology_Cellular_Component
GO:0034774	secretory granule lumen	http://amigo.geneontology.org/amigo/term/GO:0034774	264	11	3.075728155	3.576388889	0.000250068	0.011786553	1512;5265;5627;5645;5768;5873;7040;7076;7078;9961;116844	CTSH;LRG1;MVP;PROS1;PRSS2;QSOX1;RAB27A;SERPINA1;TGFB1;TIMP1;TIMP3	geneontology_Cellular_Component
GO:0098857	membrane microdomain	http://amigo.geneontology.org/amigo/term/GO:0098857	274	11	3.19223301	3.445863747	0.000344057	0.013698439	120;147;1000;2697;3383;4038;6385;7046;7224;8291;219699	ADD3;ADRA1B;CDH2;DYSF;GJA1;ICAM1;LRP4;SDC4;TGFBR1;TRPC5;UNC5B	geneontology_Cellular_Component
GO:0005925	focal adhesion	http://amigo.geneontology.org/amigo/term/GO:0005925	371	13	4.322330097	3.007637017	0.000372346	0.013698439	301;960;1000;2037;2697;2886;3383;3675;3691;4921;6385;9902;11135	ANXA1;CD44;CDC42EP1;CDH2;DDR2;EPB41L2;GJA1;GRB7;ICAM1;ITGA3;ITGB4;MRC2;SDC4	geneontology_Cellular_Component
GO:0016324	apical plasma membrane	http://amigo.geneontology.org/amigo/term/GO:0016324	233	10	2.714563107	3.683834049	0.000381421	0.013698439	301;960;1000;2065;2697;4921;5873;6712;9365;10392	ANXA1;CD44;CDH2;DDR2;ERBB3;GJA1;KL;NOD1;RAB27A;SPTBN2	geneontology_Cellular_Component
GO:0005924	cell-substrate adherens junction	http://amigo.geneontology.org/amigo/term/GO:0005924	373	13	4.345631068	2.991510277	0.000392008	0.013698439	301;960;1000;2037;2697;2886;3383;3675;3691;4921;6385;9902;11135	ANXA1;CD44;CDC42EP1;CDH2;DDR2;EPB41L2;GJA1;GRB7;ICAM1;ITGA3;ITGB4;MRC2;SDC4	geneontology_Cellular_Component
GO:0030055	cell-substrate junction	http://amigo.geneontology.org/amigo/term/GO:0030055	376	13	4.380582524	2.967641844	0.000423159	0.013698439	301;960;1000;2037;2697;2886;3383;3675;3691;4921;6385;9902;11135	ANXA1;CD44;CDC42EP1;CDH2;DDR2;EPB41L2;GJA1;GRB7;ICAM1;ITGA3;ITGB4;MRC2;SDC4	geneontology_Cellular_Component
GO:0098589	membrane region	http://amigo.geneontology.org/amigo/term/GO:0098589	281	11	3.273786408	3.360023725	0.00042626	0.013698439	120;147;1000;2697;3383;4038;6385;7046;7224;8291;219699	ADD3;ADRA1B;CDH2;DYSF;GJA1;ICAM1;LRP4;SDC4;TGFBR1;TRPC5;UNC5B	geneontology_Cellular_Component
GO:0045177	apical part of cell	http://amigo.geneontology.org/amigo/term/GO:0045177	281	11	3.273786408	3.360023725	0.00042626	0.013698439	301;960;1000;2065;2697;4921;5873;6712;9365;10392;79633	ANXA1;CD44;CDH2;DDR2;ERBB3;FAT4;GJA1;KL;NOD1;RAB27A;SPTBN2	geneontology_Cellular_Component
GO:0031093	platelet alpha granule lumen	http://amigo.geneontology.org/amigo/term/GO:0031093	56	5	0.652427184	7.663690476	0.00046925	0.014424344	5265;5627;5768;7040;7076	PROS1;QSOX1;SERPINA1;TGFB1;TIMP1	geneontology_Cellular_Component
GO:0097060	synaptic membrane	http://amigo.geneontology.org/amigo/term/GO:0097060	344	12	4.00776699	2.994186047	0.00065651	0.018605137	301;1000;1742;2561;3675;4038;4897;7074;8572;8828;11178;55450	ANXA1;CAMK2N1;CDH2;DLG4;GABRB2;ITGA3;LRP4;LZTS1;NRCAM;NRP2;PDLIM4;TIAM1	geneontology_Cellular_Component
GO:0043025	neuronal cell body	http://amigo.geneontology.org/amigo/term/GO:0043025	394	13	4.590291262	2.832064298	0.00065789	0.018605137	348;3759;4038;6712;7040;7074;7224;7855;8507;9610;23467;55450;84152	APOE;CAMK2N1;ENC1;FZD5;KCNJ2;LRP4;NPTXR;PPP1R1B;RIN1;SPTBN2;TGFB1;TIAM1;TRPC5	geneontology_Cellular_Component
GO:0098978	glutamatergic synapse	http://amigo.geneontology.org/amigo/term/GO:0098978	300	11	3.495145631	3.147222222	0.000736489	0.019184733	29;348;2059;3556;4897;6405;6712;7074;8828;23467;84152	ABR;APOE;EPS8;IL1RAP;NPTXR;NRCAM;NRP2;PPP1R1B;SEMA3F;SPTBN2;TIAM1	geneontology_Cellular_Component
GO:0044304	main axon	http://amigo.geneontology.org/amigo/term/GO:0044304	62	5	0.722330097	6.922043011	0.000752018	0.019184733	1742;3786;4897;6695;7074	DLG4;KCNQ3;NRCAM;SPOCK1;TIAM1	geneontology_Cellular_Component
GO:0044297	cell body	http://amigo.geneontology.org/amigo/term/GO:0044297	453	14	5.277669903	2.652685798	0.000774477	0.019184733	348;3759;4038;5959;6712;7040;7074;7224;7855;8507;9610;23467;55450;84152	APOE;CAMK2N1;ENC1;FZD5;KCNJ2;LRP4;NPTXR;PPP1R1B;RDH5;RIN1;SPTBN2;TGFB1;TIAM1;TRPC5	geneontology_Cellular_Component
GO:0016323	basolateral plasma membrane	http://amigo.geneontology.org/amigo/term/GO:0016323	169	8	1.968932039	4.063116371	0.000786927	0.019184733	301;960;1000;2065;3675;4233;7039;10392	ANXA1;CD44;CDH2;ERBB3;ITGA3;MET;NOD1;TGFA	geneontology_Cellular_Component
GO:0030426	growth cone	http://amigo.geneontology.org/amigo/term/GO:0030426	135	7	1.572815534	4.450617284	0.000989331	0.02331524	2059;2596;3675;5923;7074;7224;23467	EPS8;GAP43;ITGA3;NPTXR;RASGRF1;TIAM1;TRPC5	geneontology_Cellular_Component
GO:0030427	site of polarized growth	http://amigo.geneontology.org/amigo/term/GO:0030427	136	7	1.584466019	4.417892157	0.001033111	0.023561606	2059;2596;3675;5923;7074;7224;23467	EPS8;GAP43;ITGA3;NPTXR;RASGRF1;TIAM1;TRPC5	geneontology_Cellular_Component
GO:0033267	axon part	http://amigo.geneontology.org/amigo/term/GO:0033267	315	11	3.669902913	2.997354497	0.001097811	0.024254768	1742;2059;2596;3675;3786;4897;5923;6695;7074;7224;23467	DLG4;EPS8;GAP43;ITGA3;KCNQ3;NPTXR;NRCAM;RASGRF1;SPOCK1;TIAM1;TRPC5	geneontology_Cellular_Component
GO:0045121	membrane raft	http://amigo.geneontology.org/amigo/term/GO:0045121	273	10	3.180582524	3.144078144	0.001297026	0.027787789	120;147;1000;2697;3383;4038;6385;7046;7224;219699	ADD3;ADRA1B;CDH2;GJA1;ICAM1;LRP4;SDC4;TGFBR1;TRPC5;UNC5B	geneontology_Cellular_Component
GO:0005912	adherens junction	http://amigo.geneontology.org/amigo/term/GO:0005912	484	14	5.638834951	2.482782369	0.001462875	0.029948155	301;960;1000;1001;2037;2697;2886;3383;3675;3691;4921;6385;9902;11135	ANXA1;CD44;CDC42EP1;CDH2;CDH3;DDR2;EPB41L2;GJA1;GRB7;ICAM1;ITGA3;ITGB4;MRC2;SDC4	geneontology_Cellular_Component
GO:0099634	postsynaptic specialization membrane	http://amigo.geneontology.org/amigo/term/GO:0099634	72	5	0.838834951	5.960648148	0.001482582	0.029948155	1000;1742;2561;4897;7074	CDH2;DLG4;GABRB2;NRCAM;TIAM1	geneontology_Cellular_Component
GO:0098858	actin-based cell projection	http://amigo.geneontology.org/amigo/term/GO:0098858	148	7	1.724271845	4.059684685	0.001687054	0.033131871	960;2059;2596;3675;7040;23467;83715	CD44;EPS8;ESPN;GAP43;ITGA3;NPTXR;TGFB1	geneontology_Cellular_Component
GO:0070161	anchoring junction	http://amigo.geneontology.org/amigo/term/GO:0070161	497	14	5.790291262	2.417840376	0.001875821	0.0358434	301;960;1000;1001;2037;2697;2886;3383;3675;3691;4921;6385;9902;11135	ANXA1;CD44;CDC42EP1;CDH2;CDH3;DDR2;EPB41L2;GJA1;GRB7;ICAM1;ITGA3;ITGB4;MRC2;SDC4	geneontology_Cellular_Component
GO:0031091	platelet alpha granule	http://amigo.geneontology.org/amigo/term/GO:0031091	78	5	0.908737864	5.502136752	0.002116636	0.039380567	5265;5627;5768;7040;7076	PROS1;QSOX1;SERPINA1;TGFB1;TIMP1	geneontology_Cellular_Component
GO:0005796	Golgi lumen	http://amigo.geneontology.org/amigo/term/GO:0005796	80	5	0.932038835	5.364583333	0.002366312	0.041591465	5627;6383;6385;7040;9672	PROS1;SDC2;SDC3;SDC4;TGFB1	geneontology_Cellular_Component
GO:0042383	sarcolemma	http://amigo.geneontology.org/amigo/term/GO:0042383	117	6	1.363106796	4.401709402	0.002411727	0.041591465	301;1000;3759;6261;8291;28965	ANXA1;CDH2;DYSF;KCNJ2;RYR1;SLC27A6	geneontology_Cellular_Component
GO:0045211	postsynaptic membrane	http://amigo.geneontology.org/amigo/term/GO:0045211	248	9	2.889320388	3.114919355	0.002411952	0.041591465	1000;1742;2561;4897;7074;8572;8828;11178;55450	CAMK2N1;CDH2;DLG4;GABRB2;LZTS1;NRCAM;NRP2;PDLIM4;TIAM1	geneontology_Cellular_Component
GO:0017154	semaphorin receptor activity	http://amigo.geneontology.org/amigo/term/GO:0017154	11	4	0.160576075	24.91031117	1.33E-05	0.012626979	8828;10154;23129;91584	NRP2;PLXNA4;PLXNC1;PLXND1	geneontology_Molecular_Function
GO:0005088	Ras guanyl-nucleotide exchange factor activity	http://amigo.geneontology.org/amigo/term/GO:0005088	205	12	2.99255413	4.009952529	4.45E-05	0.016182588	29;1742;2059;2065;2675;4233;5923;6712;7074;9365;9610;9771	ABR;DLG4;EPS8;ERBB3;GFRA2;KL;MET;RAPGEF5;RASGRF1;RIN1;SPTBN2;TIAM1	geneontology_Molecular_Function
GO:0004252	serine-type endopeptidase activity	http://amigo.geneontology.org/amigo/term/GO:0004252	117	9	1.707945528	5.2694889	5.11E-05	0.016182588	649;1512;3426;5645;5650;5653;5655;11098;26085	BMP1;CFI;CTSH;KLK10;KLK13;KLK6;KLK7;PRSS2;PRSS23	geneontology_Molecular_Function
GO:0005085	guanyl-nucleotide exchange factor activity	http://amigo.geneontology.org/amigo/term/GO:0005085	259	13	3.780836681	3.438392371	0.000103806	0.020651593	29;1742;2059;2065;2675;4233;5923;6712;7074;9365;9610;9771;23348	ABR;DLG4;DOCK9;EPS8;ERBB3;GFRA2;KL;MET;RAPGEF5;RASGRF1;RIN1;SPTBN2;TIAM1	geneontology_Molecular_Function
GO:0008236	serine-type peptidase activity	http://amigo.geneontology.org/amigo/term/GO:0008236	130	9	1.897717253	4.74254001	0.000116018	0.020651593	649;1512;3426;5645;5650;5653;5655;11098;26085	BMP1;CFI;CTSH;KLK10;KLK13;KLK6;KLK7;PRSS2;PRSS23	geneontology_Molecular_Function
GO:0017171	serine hydrolase activity	http://amigo.geneontology.org/amigo/term/GO:0017171	132	9	1.926912903	4.670683344	0.000130431	0.020651593	649;1512;3426;5645;5650;5653;5655;11098;26085	BMP1;CFI;CTSH;KLK10;KLK13;KLK6;KLK7;PRSS2;PRSS23	geneontology_Molecular_Function
GO:0004857	enzyme inhibitor activity	http://amigo.geneontology.org/amigo/term/GO:0004857	270	13	3.941412756	3.298309719	0.000157346	0.021354097	301;341;5265;5569;5627;6447;6692;6695;7076;7078;54997;55450;84152	ANXA1;APOC1;CAMK2N1;PKIA;PPP1R1B;PROS1;SCG5;SERPINA1;SPINT1;SPOCK1;TESC;TIMP1;TIMP3	geneontology_Molecular_Function
GO:0017017	MAP kinase tyrosine/serine/threonine phosphatase activity	http://amigo.geneontology.org/amigo/term/GO:0017017	10	3	0.14597825	20.55100671	0.000339347	0.040297507	1846;1847;1848	DUSP4;DUSP5;DUSP6	geneontology_Molecular_Function
GO:0033549	MAP kinase phosphatase activity	http://amigo.geneontology.org/amigo/term/GO:0033549	11	3	0.160576075	18.68273337	0.000461618	0.048726384	1846;1847;1848	DUSP4;DUSP5;DUSP6	geneontology_Molecular_Function
