# Supplementary material for: Analysis of the key ligand receptor CADM1_CADM1 in the regulation of thyroid cancer based on scRNA-seq and bulk RNA-seq data
Source: Front Endocrinol (Lausanne). 2022 Nov 29;13:969914. doi: 10.3389/fendo.2022.969914 (PMC9744787; doi:10.3389/fendo.2022.969914)
Supplement: Supplementary Figure 1 — scRNA−seq data processing. (A) The relationship between mitochondrial genes and UMI/mRNA quantity, the relationship between UMI and mRNA quantity; (B) The relationship between the mRNA/UMI/mitochondrial content/rRNA content of each sample before filtering; (C) The relationship between mRNA/UMI/mitochondrial content/rRNA content of each sample after filtering; (D) The sample distribution map of PCA dimensionality reduction and the anchor point map of PCA. [file DataSheet_1.zip › supplumentary meterial/Supplementary Table6.csv]

source	target	ligand	receptor	prob	pval	interaction_name	interaction_name_2	pathway_name	annotation	evidence
Malignant	Malignant	CADM1	CADM1	0.020725671	0	CADM1_CADM1	CADM1 - CADM1	CADM	Cell-Cell Contact	PMID: 24503895
Malignant	Thyrocytes	CADM1	CADM1	0.008245082	0	CADM1_CADM1	CADM1 - CADM1	CADM	Cell-Cell Contact	PMID: 24503895
Malignant	Malignant	CADM1	CADM1	0.020725671	0	CADM1_CADM1	CADM1 - CADM1	CADM	Cell-Cell Contact	PMID: 24503895
Thyrocytes	Malignant	CADM1	CADM1	0.008245082	0	CADM1_CADM1	CADM1 - CADM1	CADM	Cell-Cell Contact	PMID: 24503895
